# Supplementary material for: Aspergillus flavus infection induces transcriptional and physical changes in developing maize kernels
Source: Front Microbiol. 2014 Jul 31;5:384. doi: 10.3389/fmicb.2014.00384 (PMC4117183; doi:10.3389/fmicb.2014.00384)
Supplement: Supplementary file 1 [file DataSheet1.XLSX]

## Sheet: table 3 data.xls
	Table S1. Differentially expressed genes between mock-inoculated and A. flavus- inoculated maize kernels. (FDR ≤ 0.05)
Probe ID		Annotation	Fold change
TC307307_ZM_at		immutans protein	2.12763
TC293511_ZM_at	GRMZM2G106303	12-oxo-phytodienoic acid reductase1	6.31796
TC280569_ZM_at	GRMZM2G020631	hypothetical protein LOC100273138	11.3755
Actin_Zm_start_s_at	GRMZM2G053284	hypothetical protein LOC100273396	1.49925
TC301444_ZM_s_at	GRMZM2G090980	hypothetical protein LOC100192586	10.3813
TC290063_ZM_at	GRMZM2G031660	hypothetical protein LOC100272792	-1.67726
TC311499_ZM_at	AC205413.4_FG001	hypothetical protein LOC100273104	9.29538
TC298591_ZM_at	GRMZM5G887884		2.43946
TC301445_ZM_at	GRMZM2G090980	hypothetical protein LOC100192586	9.85328
TC310900_ZM_at	GRMZM2G138176	hypothetical protein LOC100274332	-1.72703
TC280709_ZM_at	GRMZM2G124175		3.10676
TC280709_ZM_x_at	GRMZM2G124175		2.87804
TC310427_ZM_at			-1.83966
TC280810_ZM_s_at	GRMZM2G008464	NADH-ubiquinone oxidoreductase 10.5 kDa subunit (LOC100283003), mRNA	1.23727
TC305112_ZM_at			3.69094
TC305678_ZM_at			1.3557
TC302294_ZM_at	GRMZM2G013811	hypothetical protein LOC100381522	-2.32096
TC302020_ZM_at	GRMZM2G068028	hypothetical protein LOC100273754	-2.0884
TC290212_ZM_x_at	GRMZM2G069203	serine acetyltransferase1	4.08814
TC292194_ZM_s_at	GRMZM2G080375	hypothetical protein LOC100192478	2.19789
TC301445_ZM_s_at	GRMZM2G090980	hypothetical protein LOC100192586	8.8053
TC279421_ZM_s_at	GRMZM2G055135	LOC100285579	-1.34471
TC308220_ZM_at	GRMZM2G436001	CRM family member 3	-1.42433
TC308368_ZM_at	GRMZM2G383408	hypothetical protein LOC100192085	2.27968
DR822929_ZM_at	GRMZM2G372398		-1.43444
TC290212_ZM_s_at	GRMZM2G069203	serine acetyltransferase1	4.84624
TC305112_ZM_x_at			3.93176
TC298013_ZM_at	GRMZM5G820401	hypothetical protein LOC100381942	-1.70224
TC285426_ZM_at	GRMZM2G539790		1.56743
TC285260_ZM_x_at	GRMZM5G884137	hypothetical protein LOC100304401	-1.5983
TC290212_ZM_at	GRMZM2G069203	serine acetyltransferase1	3.14424
TC285260_ZM_at	GRMZM5G884137	hypothetical protein LOC100304401	-1.38707
TC301439_ZM_s_at	GRMZM2G171170	hypothetical protein LOC100273185	-1.70267
TC295300_ZM_at	GRMZM2G073912	3,4-dihydroxy-2-butanone kinase	-2.11315
TC300690_ZM_s_at	GRMZM2G058451	hypothetical protein LOC100273838	-1.80433
TC282937_ZM_at	GRMZM2G180172		-1.86597
TC299312_ZM_at			1.25948
TC298013_ZM_x_at	GRMZM5G820401	hypothetical protein LOC100381942	-1.71647
TC313813_ZM_at	GRMZM2G044744	starch synthase IV	-1.95987
TC299682_ZM_at	GRMZM2G179133	hypothetical protein LOC100191364	-2.12999
TC294583_ZM_at	GRMZM2G106190	Ferredoxin-6, chloroplastic Precursor (Ferredoxin VI)(Fd VI)	1.60146
TC287302_ZM_s_at	GRMZM2G083195	LOC100282930	-2.21576
TC304786_ZM_at			1.7909
TC285457_ZM_x_at	GRMZM2G144705	hypothetical protein LOC100274082	1.36808
TC299858_ZM_at	GRMZM2G138918	hypothetical protein LOC100192105	3.04089
TC289397_ZM_s_at	GRMZM2G422670		-1.54494
TC301410_ZM_at	GRMZM2G048616	hypothetical protein LOC100191301	7.78943
TC304657_ZM_x_at			-1.8483
TC296812_ZM_at	GRMZM2G455124		1.42813
TC301600_ZM_at	GRMZM2G064613	hypothetical protein LOC100192646	-1.49742
TC290143_ZM_s_at	GRMZM2G014086		-1.78077
TC297986_ZM_at	GRMZM5G808811	hypothetical protein LOC100383758 (LOC100383758), mRNA	-2.56941
TC313815_ZM_at	GRMZM2G332560	hypothetical protein LOC100272897	-1.55698
TC288478_ZM_at	GRMZM2G170516	hypothetical protein LOC100275524	-1.72706
TC288472_ZM_at	GRMZM2G061277	hypothetical protein LOC100192748	-1.54337
TC305773_ZM_at	AC231180.2_FG006	LOC100283011 (pco140658), mRNA	-1.64419
TC293281_ZM_s_at	GRMZM2G067419		7.37136
TC310873_ZM_x_at	GRMZM2G024973	Dwarf plant9 Fragment	-1.50856
TC300436_ZM_at	GRMZM2G151977	bifunctional aspartokinase/homoserine dehydrogenase	-2.25523
TC300373_ZM_at	GRMZM2G151863	Putative uncharacterized protein	-1.73126
TC310293_ZM_at			1.32501
TC287304_ZM_at			1.33452
TC308637_ZM_s_at	AC209664.3_FG002		-1.57922
TC310420_ZM_s_at			-1.95655
TC311753_ZM_at	GRMZM2G144367	stromal cell-derived factor 2	-2.69292
TC284049_ZM_at			-2.07968
TC286330_ZM_s_at	GRMZM2G144873	hypothetical protein LOC100192541	-1.99883
TC307307_ZM_x_at	GRMZM2G010555	immutans protein	1.35162
TC293728_ZM_at	GRMZM2G076276	hypothetical protein LOC100383199	-1.66046
TC310427_ZM_x_at			-1.6481
TC312419_ZM_s_at	GRMZM2G123407		-1.54782
TC288720_ZM_at	GRMZM2G145332		-2.15697
TC286425_ZM_at			1.59514
TC295103_ZM_at	GRMZM2G051637	Putative receptor protein kinase CRINKLY4 Precursor (EC 2.7.11.1)	-1.59403
TC300752_ZM_at	GRMZM2G103526	hypothetical protein LOC100191194	-2.18504
TC305776_ZM_at			1.37071
TC292240_ZM_at	GRMZM2G080588	serine/threonine-protein kinase Eg2-like	1.27418
TC312015_ZM_at	GRMZM2G148810	hypothetical protein LOC100193399	-1.42747
TC293281_ZM_at	GRMZM2G067419		5.48968
TC306244_ZM_at	GRMZM2G145651	Putative uncharacterized protein	-2.17691
TC281577_ZM_s_at	GRMZM2G139300	Beta-fructofuranosidase, cell wall isozyme Precursor (EC 3.2.1.26)(Sucrose hydrolase)(Invertase)	5.97197
TC288565_ZM_s_at			-1.95287
TC288726_ZM_s_at			-2.62476
TC287442_ZM_at	GRMZM2G021149	small nuclear ribonucleoprotein-associated protein B	-1.81673
TC307005_ZM_at	GRMZM2G123790	LOC100281298	-2.46552
TC301599_ZM_at	GRMZM2G035948		-2.06992
TC286799_ZM_at	GRMZM2G343688	hypothetical protein LOC100217311	-1.84492
TC300288_ZM_at			4.65279
TC280187_ZM_s_at	GRMZM5G891990	Putative uncharacterized protein	-1.99828
TC282697_ZM_at	GRMZM2G176837		-1.97386
TC287442_ZM_s_at	GRMZM2G021149	small nuclear ribonucleoprotein-associated protein B	-2.86831
TC300860_ZM_s_at	GRMZM2G089895	LOC100284675	-1.89064
TC299176_ZM_at	GRMZM2G075655	hypothetical protein LOC100277246	-2.08848
TC295004_ZM_at	GRMZM2G476230		-2.04841
TC299681_ZM_s_at	GRMZM2G017532	LOC100280971	-2.81453
TC283198_ZM_at	GRMZM2G413044	LOC100285520	-1.99359
TC294509_ZM_at	GRMZM2G118497	hypothetical protein LOC100381541	-2.03289
TC314070_ZM_at	GRMZM2G369799		-4.23665
TC300916_ZM_at	GRMZM2G102605	cold acclimation protein COR413-TM1	-1.47335
TC288322_ZM_x_at	GRMZM2G106303	12-oxo-phytodienoic acid reductase1	2.7518
TC298012_ZM_x_at			-1.75068
TC288168_ZM_at			-1.70406
TC300339_ZM_at	GRMZM5G856436	protein yippee-like	-2.43164
TC301439_ZM_at	GRMZM2G171170	hypothetical protein LOC100273185	-1.42312
TC283744_ZM_at	GRMZM2G039630		2.20938
TC300671_ZM_at	GRMZM2G112609	Derlin-2.2 (ZmDerlin2-2)	-2.06012
TC306986_ZM_at	GRMZM2G125455	hypothetical protein LOC100276420	-2.07775
TC281133_ZM_at	GRMZM5G840002	3-isopropylmalate dehydratase small subunit 2	-2.50983
TC301766_ZM_at			-1.64203
TC307466_ZM_at	AC233850.1_FG002	pectinesterase inhibitor domain containing protein	-2.54423
TC315203_ZM_at	GRMZM2G119578	hypothetical protein LOC100192038	1.45943
TC292584_ZM_at	GRMZM2G171372	hypothetical protein LOC100193568	1.95647
TC281476_ZM_at	GRMZM2G082581	hypothetical protein LOC100191657	-2.19439
TC310293_ZM_x_at			1.33971
TC294006_ZM_at	GRMZM2G009735	Putative uncharacterized protein	1.86578
TC294556_ZM_at			-1.981
TC301444_ZM_at	GRMZM2G090980	hypothetical protein LOC100192586	4.78701
TC285901_ZM_s_at	GRMZM2G141810	hypothetical protein LOC100193435	-4.27192
TC301582_ZM_s_at	GRMZM2G128934		-1.60249
TC287394_ZM_x_at	GRMZM2G036464	Glutamine synthetase root isozyme 4 (EC 6.3.1.2)(GS107)(Glutamate--ammonia ligase)	2.25667
TC312395_ZM_s_at	GRMZM2G022130	hypothetical protein LOC100193172	-1.46683
TC313282_ZM_at	GRMZM2G127418	LOC100281319	4.12255
TC305997_ZM_at	GRMZM2G027851	Sodium/hydrogen exchanger Fragment	2.28245
TC293194_ZM_s_at			-1.9437
TC287209_ZM_s_at	GRMZM5G861582		-1.77261
TC301650_ZM_at	GRMZM2G018217	hypothetical protein LOC100273035	-1.61485
TC305764_ZM_at	GRMZM2G171588	LOC100281035	-2.42037
TC288102_ZM_s_at	GRMZM2G138676	hypothetical protein LOC542518	-2.11388
TC307967_ZM_at	GRMZM2G103169		-1.57244
TC282245_ZM_at	AC233893.1_FG001	Homocysteine S-methyltransferase 1 (EC 2.1.1.10)(S-methylmethionine:homocysteine methyltransferase 1)(SMM:Hcy S-methyltransferase 1)(ZmHMT-1)	3.58302
TC312700_ZM_at	GRMZM2G145232	hypothetical protein LOC100383184	-1.33246
TC281575_ZM_x_at	GRMZM2G163129	hypothetical protein LOC100383593	-1.9956
TC300143_ZM_at	GRMZM2G058087	ruvB-like 2	-1.87812
TC298305_ZM_at	GRMZM2G436092	hypothetical protein LOC100217203	-1.44115
TC292322_ZM_x_at	GRMZM2G080375	hypothetical protein LOC100192478	1.73163
TC279301_ZM_at	GRMZM2G170382	hypothetical protein LOC100273863	-1.96221
TC283721_ZM_at	GRMZM2G390150	hypothetical protein LOC100277984	-2.15621
TC288564_ZM_at	GRMZM5G802360		-1.81357
TC283247_ZM_at	GRMZM2G701688	hypothetical protein LOC100272971	-2.03255
TC306688_ZM_s_at	GRMZM2G042881	hypothetical protein LOC100194113	-2.25268
TC292693_ZM_at	GRMZM2G017671	hypothetical protein LOC100279212	-2.12256
TC305424_ZM_at	GRMZM2G101463	hypothetical protein LOC100194117	-1.32976
TC298559_ZM_s_at			-1.90648
TC313219_ZM_at	GRMZM2G141535	aldehyde oxidase	3.72267
TC314467_ZM_x_at	GRMZM2G040964	hypothetical protein LOC100273626	-1.27146
TC283594_ZM_at	GRMZM2G071987	LOC100283713	-2.22599
TC282273_ZM_s_at	GRMZM2G072240	hypothetical protein LOC100383183	-2.72379
TC294407_ZM_at	GRMZM2G094255	hypothetical protein LOC100194281	-1.98544
TC301415_ZM_at	GRMZM5G875676	retrotransposon protein	-1.55488
TC312386_ZM_s_at	GRMZM2G135782	hypothetical protein LOC100272500	-1.93688
TC303090_ZM_at	GRMZM2G321839	peroxidase 56	1.49088
TC302882_ZM_at			1.29098
TC295873_ZM_at	GRMZM2G022181		1.49535
TC294702_ZM_x_at	GRMZM2G081857		-1.33562
TC305262_ZM_s_at	GRMZM2G171444	ribosomal protein L19	-2.02442
TC288016_ZM_s_at			-1.27986
TC289797_ZM_x_at	GRMZM2G057044	HD2 type histone deacetylase HDA106	-1.48183
TC298591_ZM_x_at	GRMZM5G887884		1.54216
TC305593_ZM_s_at			-1.79951
TC286770_ZM_s_at	GRMZM2G099944	hypothetical protein LOC100382727	-1.39891
TC294790_ZM_s_at	GRMZM2G359397	hypothetical protein LOC100272546	-2.52119
TC297318_ZM_at			1.65218
TC295068_ZM_x_at	GRMZM2G172098	hypothetical protein LOC100216883	1.82318
TC292322_ZM_at	GRMZM2G080375	hypothetical protein LOC100192478	1.46669
TC288024_ZM_at	GRMZM2G104847	LOC100281785	-1.9012
TC295791_ZM_at	GRMZM5G857041		-2.27984
TC301132_ZM_at			-1.46902
TC294936_ZM_at	AC190835.3_FG001		-2.06066
TC286559_ZM_s_at	GRMZM2G306345	Truncated cytosolic orthophosphate dikinase	-2.13059
TC294203_ZM_s_at	GRMZM2G098904	hypothetical protein LOC100192650	-1.63345
TC289475_ZM_at	GRMZM2G071347	hypothetical protein LOC100383376	-2.09024
TC283451_ZM_at			-2.15999
TC300575_ZM_at	GRMZM2G492915		-1.4816
DR800623_ZM_s_at	GRMZM2G094255	hypothetical protein LOC100194281	-1.31948
TC284861_ZM_at	GRMZM2G083176	hypothetical protein LOC100384152	1.48089
TC292923_ZM_x_at	GRMZM2G461831	Phosphoenolpyruvate carboxylase Fragment	1.56426
TC292846_ZM_at	GRMZM2G073465	cysteine protease 1	2.59503
TC280968_ZM_x_at	GRMZM5G803490	LOC100284589	-1.92094
TC290536_ZM_at	GRMZM2G017804	hypothetical protein LOC100277723	-1.63889
TC292379_ZM_at			1.64736
TC286330_ZM_at	GRMZM2G144873	hypothetical protein LOC100192541	-2.14042
TC311052_ZM_at	GRMZM2G002147	hypothetical protein LOC100193332	-1.39128
TC305474_ZM_s_at	GRMZM5G883993	Putative uncharacterized protein	-1.64505
TC300618_ZM_at			-1.81394
TC281846_ZM_s_at	GRMZM2G121948	hypothetical protein LOC100193449	-1.84875
TC294451_ZM_at	GRMZM2G074015	hypothetical protein LOC100279817	-1.63388
TC300930_ZM_at	GRMZM2G097573	Putative uncharacterized protein	-2.13786
TC284062_ZM_at	GRMZM2G451965		-1.67148
TC279495_ZM_at			-2.27819
TC304657_ZM_s_at	GRMZM2G376542	hypothetical protein LOC100381521	-2.20953
TC280816_ZM_at	GRMZM2G162486	IN2-1 protein	3.91364
TC285394_ZM_at	GRMZM2G054537	DAG protein	-1.56679
TC311252_ZM_x_at	GRMZM2G178199	hypothetical protein LOC100274585	-1.70053
TC301788_ZM_at	GRMZM2G123503	hypothetical protein LOC100192945	-1.90407
TC297984_ZM_at	GRMZM2G058479	hypothetical protein LOC100277669	-1.69718
TC294665_ZM_at	GRMZM2G446515	hypothetical protein LOC100192608	-1.69192
TC311702_ZM_at	GRMZM2G097207	glucan endo-1,3-beta-glucosidase 6	-1.84337
TC296812_ZM_x_at	GRMZM2G455124		1.28985
TC288483_ZM_s_at	GRMZM2G100260	D-tyrosyl-tRNA	-1.91151
TC286804_ZM_at	GRMZM2G014914	Aquaporin PIP2-1 (Plasma membrane intrinsic protein 2-1)(ZmPIP2-1)(ZmPIP2;1)	-3.46416
CO457118_ZM_at	GRMZM2G154449		-1.81528
TC298624_ZM_at	AC225147.4_FG002	hypothetical protein LOC100192600	-1.47783
TC288814_ZM_x_at	AC203966.5_FG005	LOC778427	-1.36512
TC294191_ZM_s_at	GRMZM2G040387	hypothetical protein LOC100275555	-1.76878
TC282203_ZM_at	GRMZM5G806257	Putative uncharacterized protein	-1.86068
TC290500_ZM_s_at	GRMZM2G158252	histidine kinase 3	-1.37604
TC313813_ZM_s_at	GRMZM2G044744	starch synthase IV	-1.70939
TC310900_ZM_x_at	GRMZM2G138176	hypothetical protein LOC100274332	-1.89254
TC284295_ZM_at	GRMZM2G008715	hypothetical protein LOC100277099	-1.94775
TC294938_ZM_s_at	AC190835.3_FG001		-1.56178
TC312752_ZM_at			-1.66472
TC298402_ZM_at	GRMZM2G394410	hypothetical protein LOC100193661	-2.25069
TC295912_ZM_at	GRMZM2G074517	alpha-L-fucosidase 2	-2.51731
TC305690_ZM_s_at	GRMZM2G131321	LOC100282505	-2.5004
TC282219_ZM_at	GRMZM2G318633	UPF0497 membrane protein 13 (Protein salicylic acid-induced 1)	-1.9418
TC304672_ZM_at			-1.78225
TC304787_ZM_s_at	GRMZM2G103617	B12D protein	1.59244
TC300491_ZM_s_at	GRMZM2G162292	hypothetical protein LOC100276728 (LOC100276728), mRNA	-2.02051
TC283262_ZM_at	GRMZM2G085604	hypothetical protein LOC100382146	-1.50458
TC286963_ZM_at			-2.32382
TC286313_ZM_at	GRMZM2G174855	hypothetical protein LOC100381808	-1.91228
TC301788_ZM_s_at	GRMZM2G123503	hypothetical protein LOC100192945	-1.51237
TC300023_ZM_x_at	GRMZM2G023392	hypothetical protein LOC100273005	-1.45869
TC312162_ZM_s_at	GRMZM2G028004	hypothetical protein LOC100273794	-1.97396
TC312922_ZM_at	GRMZM2G300862	LOC100279553 (cl754_1a), mRNA	-1.85607
TC311993_ZM_s_at	GRMZM2G026956	hypothetical protein LOC100216633 (LOC100216633), mRNA	-3.15376
TC281575_ZM_at	GRMZM2G163129	hypothetical protein LOC100383593	-1.93652
TC301847_ZM_at	GRMZM2G017537	hypothetical protein LOC100279775	-1.9293
TC292194_ZM_at	GRMZM2G080375	hypothetical protein LOC100192478	2.04902
TC306804_ZM_at			-2.19279
TC301132_ZM_x_at			-1.48812
TC304274_ZM_s_at	GRMZM2G021406	lysine decarboxylase-like protein	1.65328
TC282691_ZM_at	GRMZM2G174479	Chloroplast outer envelope 24 kD protein	-2.17428
TC298728_ZM_at			1.21767
TC306000_ZM_at	GRMZM2G165270	hypothetical protein LOC100273226	-1.64632
TC298305_ZM_s_at			-2.21816
TC305056_ZM_at	GRMZM2G031204	FK506-binding protein 2-1	1.2122
TC313083_ZM_s_at	GRMZM2G177224		-1.83745
TC293478_ZM_at			2.2104
TC312543_ZM_at	GRMZM2G138077	hypothetical protein LOC100192888	-1.5378
TC306481_ZM_at	GRMZM2G142913		-1.62487
TC299277_ZM_at	GRMZM2G569948	fatty acid elongase	1.29981
TC279344_ZM_at	GRMZM2G700188	hypothetical protein LOC100273263	1.55766
TC282095_ZM_at	GRMZM5G806649	hypothetical protein LOC100276028	-2.08848
TC288742_ZM_s_at	GRMZM2G008607	hypothetical protein LOC100276862	-1.83485
TC299720_ZM_x_at	GRMZM2G339435	hypothetical protein LOC100277227	1.29954
TC307144_ZM_at	GRMZM2G085825		-1.32044
TC297986_ZM_x_at	GRMZM5G808811	hypothetical protein LOC100383758 (LOC100383758), mRNA	-2.37246
TC294980_ZM_at	GRMZM2G069726	GTP-binding protein	-1.7536
TC283630_ZM_s_at	GRMZM2G457003	hypothetical protein LOC100383401	-1.64284
TC312261_ZM_at	GRMZM2G103342	hypothetical protein LOC100192761	4.45891
TC292459_ZM_at	GRMZM2G088847	macrophage migration inhibitory factor	-1.89328
TC279778_ZM_at	GRMZM2G058095	hypothetical protein LOC100191922	-1.79035
TC288574_ZM_at	GRMZM2G428518		-3.11697
TC299992_ZM_s_at	GRMZM2G018697	hypothetical protein LOC100191624	-1.75518
DR829468_ZM_s_at	GRMZM2G087192	12-oxo-phytodienoic acid reductase5	2.97885
TC286804_ZM_x_at	GRMZM2G014914	Aquaporin PIP2-1 (Plasma membrane intrinsic protein 2-1)(ZmPIP2-1)(ZmPIP2;1)	-2.88841
TC293223_ZM_at	GRMZM2G023242	hypothetical protein LOC100193616	-1.67629
TC310525_ZM_s_at	GRMZM2G085049	rho GDP-dissociation inhibitor 1	-1.75918
TC299588_ZM_s_at	GRMZM2G177928	strictosidine synthase	-1.74614
TC287539_ZM_s_at	GRMZM2G055320	hypothetical protein LOC100382272	-1.68308
TC298165_ZM_at			-1.65629
TC287563_ZM_s_at	GRMZM2G108133	Putative uncharacterized protein	3.5307
TC292811_ZM_at			-1.86914
TC281252_ZM_at	GRMZM2G063069	ATP binding protein	-1.90635
TC298310_ZM_at	GRMZM2G178346		-1.62502
TC315715_ZM_at	GRMZM2G176486	hypothetical protein LOC100280158	1.23275
TC294024_ZM_s_at	GRMZM2G134430	LOC100281814	-1.99582
TC300343_ZM_at	GRMZM2G050118	hypothetical protein LOC100272810	-1.90944
TC311717_ZM_s_at			-1.99423
TC300506_ZM_s_at			-1.6006
TC299248_ZM_at	GRMZM2G080183	LOC100286338	1.9805
TC304733_ZM_at	GRMZM2G389173	protein disulfide isomerase	-1.78229
TC294451_ZM_s_at	GRMZM2G074015	hypothetical protein LOC100279817	-1.41304
TC287631_ZM_at			1.87641
TC288643_ZM_at	GRMZM2G027932	hypothetical protein LOC100303933	-1.68073
TC300176_ZM_at	GRMZM2G179346	DNA-directed RNA polymerase II 19 kDa polypeptide	-2.37325
TC294130_ZM_s_at			1.67802
TC311733_ZM_at	GRMZM2G027198	blue copper protein	4.03077
TC294749_ZM_s_at	GRMZM2G006025		-1.56899
TC307484_ZM_at	GRMZM2G161619		-1.67032
TC286619_ZM_at			-1.89048
TC284062_ZM_x_at	GRMZM2G451965		-1.61269
TC293328_ZM_at	GRMZM2G018020	hypothetical protein LOC100277950	-2.06731
CD995809_ZM_s_at	GRMZM2G123159	silencing gene B 102	-1.99927
TC294404_ZM_at	GRMZM2G136106	hypothetical protein LOC100280285	-1.99604
TC298911_ZM_at	GRMZM5G890190	LOC100284683	-2.16782
TC298939_ZM_x_at	GRMZM2G399921		1.46597
TC299811_ZM_s_at			-2.06525
TC298971_ZM_at	GRMZM5G800112	hypothetical protein LOC100193883	1.29743
TC310851_ZM_x_at	GRMZM2G056929	DNA-binding protein S1FA Fragment	-1.66369
TC284994_ZM_at	GRMZM2G164018	hypothetical protein LOC100191742	-1.47692
TC300721_ZM_at	GRMZM2G114895	hypothetical protein LOC100272242	-1.37194
TC306481_ZM_x_at	GRMZM2G142913		-1.60597
TC294292_ZM_at	GRMZM2G703303	hypothetical protein LOC100273635	-1.5796
TC299345_ZM_at	GRMZM2G080001	ribosomal protein S6 kinase	-1.69351
TC301373_ZM_at	GRMZM2G073912	3,4-dihydroxy-2-butanone kinase	-1.70052
TC308140_ZM_at	GRMZM2G111954	aldo-keto reductase/ oxidoreductase	-1.32181
TC300914_ZM_at			-1.99645
TC299892_ZM_at	GRMZM2G170870	50S ribosomal protein L6	-1.49528
TC300339_ZM_s_at	GRMZM5G856436	protein yippee-like	-1.60093
TC307316_ZM_at	GRMZM2G087671	hypothetical protein LOC100381603	-1.55507
TC297709_ZM_at	GRMZM2G425719	hypothetical protein LOC100272892	1.441
TC283630_ZM_at			1.6101
TC300915_ZM_s_at	GRMZM2G102605	cold acclimation protein COR413-TM1	-2.22994
TC293590_ZM_x_at	GRMZM2G093716	hypothetical protein LOC100192734	-1.82649
TC285812_ZM_at	GRMZM2G036590	hypothetical protein LOC100217168	-1.84943
TC301960_ZM_at	GRMZM2G343149	dnaJ domain containing protein	1.45804
TC302210_ZM_at			-1.74623
TC310971_ZM_s_at	GRMZM2G151589	hypothetical protein LOC100381471	-1.41874
TC294214_ZM_at			-2.44464
TC310609_ZM_x_at	GRMZM2G311220	calcium-dependent protein kinase, isoform AK1	-1.9049
TC295068_ZM_at	GRMZM2G172098	hypothetical protein LOC100216883	1.59399
TC294136_ZM_at	GRMZM2G412524		-1.63271
TC305147_ZM_at	GRMZM2G163988	LOC100286220	-1.58052
TC280504_ZM_at	GRMZM2G023289	Phosphoglucomutase, cytoplasmic 2 (PGM 2)(EC 5.4.2.2)(Glucose phosphomutase 2)	-1.9585
TC300023_ZM_s_at	GRMZM2G023392	hypothetical protein LOC100273005	-1.92697
TC312986_ZM_at	GRMZM2G135790	hypothetical protein LOC100279414	-1.56371
TC281577_ZM_at	GRMZM2G139300	Beta-fructofuranosidase, cell wall isozyme Precursor (EC 3.2.1.26)(Sucrose hydrolase)(Invertase)	4.01342
TC297906_ZM_s_at	GRMZM2G003765	DAG protein	-1.55933
TC310212_ZM_at			2.30979
TC280897_ZM_at			-2.21542
TC299823_ZM_at	GRMZM2G144621	Putative uncharacterized protein	-2.77628
TC285575_ZM_at	GRMZM2G126928	60S ribosomal protein L18a	-2.68871
TC287302_ZM_at	GRMZM2G083195	LOC100282930	-2.63643
TC280408_ZM_s_at			-1.78973
TC301319_ZM_s_at	GRMZM5G898740	rhythmically expressed protein	-1.87851
TC285642_ZM_x_at	GRMZM2G046748	hypothetical protein LOC100280306	-1.68419
TC310851_ZM_s_at	GRMZM2G056929	DNA-binding protein S1FA Fragment	-2.52196
TC298302_ZM_at			-2.07068
TC287985_ZM_at	GRMZM2G146463	hypothetical protein LOC100191564	-2.04047
TC288642_ZM_x_at	GRMZM2G312365		-1.68765
TC307965_ZM_at	GRMZM2G142693	hypothetical protein LOC100193164	-1.95437
TC298165_ZM_x_at			-1.59612
TC312719_ZM_at			2.37915
TC293412_ZM_s_at			-1.54177
TC287441_ZM_at	GRMZM2G022041	hypothetical protein LOC100272538	-2.15208
TC295238_ZM_at	GRMZM2G122139	cytosolic purine 5-nucleotidase	-1.60343
TC311137_ZM_at	GRMZM2G370852	3-isopropylmalate dehydratase large subunit 2	-2.34834
TC307178_ZM_at	GRMZM2G097605	DNA repair helicase UVH6	-1.44838
TC310061_ZM_x_at	GRMZM2G157147	hypothetical protein LOC100216938	-1.53804
TC304984_ZM_at	AC234156.1_FG005	fasciclin-like arabinogalactan protein 7	-1.89025
TC291947_ZM_at	GRMZM2G055652	hypothetical protein LOC100275135	-1.43581
TC302999_ZM_at	GRMZM2G159587	glyoxylate reductase (LOC100281069), mRNA	1.52608
TC286792_ZM_at	GRMZM2G071288	hypothetical protein LOC100384529	-2.03739
TC298556_ZM_s_at	GRMZM2G039588	hypothetical protein LOC100280296	-1.91822
TC296693_ZM_at	GRMZM2G155375	hypothetical protein LOC100272364	-1.37019
TC290500_ZM_at	GRMZM2G158252	histidine kinase 3	-1.35465
TC300608_ZM_at	GRMZM2G160770	hypothetical protein LOC100272678	-2.34917
TC283434_ZM_at	GRMZM2G022768	hypothetical protein LOC100192460	-1.70908
TC301999_ZM_at	GRMZM2G096764	hypothetical protein LOC100384366	-1.98643
TC287414_ZM_at	GRMZM2G011173	hypothetical protein LOC100191586	-1.8699
TC302096_ZM_at	GRMZM2G034288	hypothetical protein LOC100277465	-1.62014
TC312029_ZM_at	GRMZM2G048012	hypothetical protein LOC100280365	-2.09735
TC300733_ZM_at	GRMZM2G104942	hypothetical protein LOC100216884	-2.42279
TC296694_ZM_at	GRMZM2G125777	hypothetical protein LOC100382324	-1.71856
TC298186_ZM_at	GRMZM2G112640	hypothetical protein LOC100277440 (LOC100277440), mRNA	-1.92145
TC310015_ZM_at			-1.73061
TC305314_ZM_x_at			1.37092
TC298635_ZM_s_at	GRMZM2G409407	60S ribosomal protein L13-2	-2.0325
TC288458_ZM_at	GRMZM2G100391	LOC100284886	-2.48127
TC298759_ZM_s_at	GRMZM2G103179	hypothetical protein LOC100191245	-2.01575
TC298797_ZM_at	GRMZM2G032003	hypothetical protein LOC100191846	-2.38522
TC309292_ZM_x_at			1.22021
TC299914_ZM_s_at			-2.16184
CD052484_ZM_at	GRMZM2G167669	hypothetical protein LOC100274182	1.29069
TC286340_ZM_at	GRMZM2G049190		1.3703
TC311380_ZM_s_at			-1.89002
TC307636_ZM_at	GRMZM2G368898	LOC100283988	-1.70443
TC293152_ZM_s_at	GRMZM2G145461	hypothetical protein LOC100274400	5.98017
TC293287_ZM_at	GRMZM2G063961	hypothetical protein LOC100274512	-2.63196
TC307813_ZM_at	GRMZM2G141289	hypothetical protein LOC100304444 (LOC100304444), mRNA	1.29759
TC293328_ZM_x_at	GRMZM2G018020	hypothetical protein LOC100277950	-2.08822
TC294936_ZM_x_at	AC190835.3_FG001		-1.96449
TC286769_ZM_s_at	GRMZM2G166396		-1.92808
TC280698_ZM_s_at	GRMZM2G032766	hypothetical protein LOC100279462	1.49604
TC311744_ZM_s_at			-1.49006
TC311993_ZM_at			-1.52627
TC293763_ZM_at	GRMZM2G068862	hypothetical protein LOC100193253	-2.3425
TC286773_ZM_at	GRMZM2G084647	LOC100283573	-2.19358
TC283884_ZM_at	GRMZM2G415470	hypothetical protein LOC100304274	1.3879
TC313628_ZM_at	GRMZM5G874840	LOC100284077	-1.55905
TC309928_ZM_s_at	GRMZM5G877597	hypothetical protein LOC100277210	-1.97501
TC311878_ZM_at	GRMZM2G147377	kinesin light chain	-1.51299
TC301663_ZM_at	GRMZM2G075283	pathogenesis-related protein 10 (LOC100280981), mRNA	4.62668
TC299823_ZM_x_at	GRMZM2G144621	Putative uncharacterized protein	-2.83587
TC299754_ZM_at	GRMZM2G138074	hypothetical protein LOC100191539	3.15451
TC312357_ZM_at	GRMZM2G062210	fusca homolog	-2.05603
TC283138_ZM_at	GRMZM5G871418	hypothetical protein LOC100191615	-1.894
TC305580_ZM_at	GRMZM2G022403	membrane protein	-2.06481
TC283291_ZM_at	GRMZM2G436583		-1.37359
TC295299_ZM_at	GRMZM2G114234	augmenter of liver regeneration	-2.85555
TC293419_ZM_s_at	GRMZM2G126582	aquaporin NIP-type	1.65321
TC294911_ZM_s_at	GRMZM2G479744		-1.94852
TC300531_ZM_at	GRMZM2G064870	hypothetical protein LOC100273152	-1.95447
TC307104_ZM_s_at	GRMZM2G106903		-2.07325
TC312519_ZM_at	GRMZM2G016939	LOC100285441	-1.69087
TC280981_ZM_at	GRMZM2G064914	hypothetical protein LOC100192701	-2.98453
TC303066_ZM_s_at	GRMZM2G097884	hypothetical protein LOC100384443	-2.283
TC281729_ZM_s_at			-2.25736
TC287628_ZM_at	AC234203.1_FG004		1.31602
TC281691_ZM_at	GRMZM2G148211	hypothetical protein LOC100216620	-2.01829
TC286318_ZM_x_at	GRMZM2G110960	hypothetical protein LOC100216888	-1.50505
TC298458_ZM_at	GRMZM2G413607		1.64809
TC312876_ZM_s_at	GRMZM2G018955	hypothetical protein LOC100273087	-1.55175
TC288643_ZM_x_at	GRMZM2G027932	hypothetical protein LOC100303933	-1.5008
TC300634_ZM_x_at	GRMZM2G431306	hypothetical protein LOC100383468	-1.27932
TC306097_ZM_s_at	GRMZM2G475293	catalytic/ hydrolase	-2.9929
TC301566_ZM_s_at	GRMZM2G035809	serine/threonine-protein kinase SAPK1	1.60601
TC283082_ZM_at			-1.32356
TC287559_ZM_at	GRMZM5G832166	LOC100282123	-2.50343
CO460418_ZM_at			-1.2806
TC306124_ZM_x_at	GRMZM2G089159	hypothetical protein LOC100273552	-1.20035
TC303328_ZM_at	GRMZM2G300862	LOC100279553 (cl754_1a), mRNA	-1.39113
TC290476_ZM_at	GRMZM2G107771	hypothetical protein LOC100273397	1.44627
TC306413_ZM_s_at	GRMZM2G009571	hypothetical protein LOC100191351	-1.6057
TC279775_ZM_at			-1.67917
TC299018_ZM_x_at	GRMZM2G320135	ATP-dependent Clp protease proteolytic subunit	-1.55713
TC304918_ZM_x_at	GRMZM2G082998	inner envelope membrane protein	-2.02049
TC310685_ZM_at	GRMZM2G074386	Proteasome subunit beta type (EC 3.4.25.1)	-2.53188
TC287553_ZM_at	GRMZM2G080652	COP9 signalosome complex subunit 6a	-1.9112
TC305614_ZM_at	GRMZM2G152111	transformer-2 protein	-1.69402
TC292425_ZM_at			-1.46454
TC298209_ZM_at	GRMZM2G088231	importin alpha-1b subunit (LOC100282153), mRNA	-1.67897
TC280968_ZM_at	GRMZM5G803490	LOC100284589	-2.07542
TC307536_ZM_x_at	GRMZM2G119766		-1.37312
TC305656_ZM_at	GRMZM2G155543	hypothetical protein LOC100280363	-2.37737
TC310612_ZM_at	GRMZM2G087824		-1.58462
TC301189_ZM_s_at	GRMZM2G077258	hypothetical protein LOC100272441	-1.57278
TC292851_ZM_at	GRMZM2G101004	hypothetical protein LOC100193737	1.86514
TC300737_ZM_at	GRMZM2G050861	hypothetical protein LOC100274438	-1.38743
CD997567_ZM_at			1.31535
TC290835_ZM_x_at	AC233883.1_FG006	hypothetical protein LOC100278888	1.30681
TC304818_ZM_s_at			-1.78948
TC287161_ZM_at			2.49032
TC315437_ZM_at	GRMZM5G889769	hypothetical protein LOC100272704	1.30259
TC292247_ZM_at	GRMZM2G092296	hypothetical protein LOC100194044	-2.45317
TC302208_ZM_at			-2.26864
TC304944_ZM_at			-1.42902
TC287710_ZM_at	GRMZM2G145451	hypothetical protein LOC100273905	-1.77433
TC289222_ZM_at	GRMZM2G044997	hypothetical protein LOC100272891	-1.67543
TC300196_ZM_x_at	GRMZM2G092459	hypothetical protein LOC100384280	-1.85967
TC300127_ZM_at	GRMZM2G007283	hypothetical protein LOC100272762	-1.84276
TC312170_ZM_at	GRMZM2G148370	CRAL/TRIO domain containing protein	-1.62537
TC298559_ZM_at			-1.8774
TC292169_ZM_x_at	AC202120.3_FG003		-1.37706
TC314057_ZM_s_at	GRMZM2G154165	hypothetical protein LOC100279881	-1.51111
TC282509_ZM_s_at			-1.44351
NP003438_ZM_x_at	GRMZM2G313184	Peroxidase R15 Fragment	1.30405
TC290061_ZM_at			-1.70557
TC288766_ZM_s_at	GRMZM2G157580		-1.38909
TC292107_ZM_at	GRMZM2G126594	hypothetical protein LOC100194089	-2.0318
TC286914_ZM_s_at			-2.35397
TC286470_ZM_s_at	GRMZM2G019236	hypothetical protein LOC100382471	-1.79129
TC300566_ZM_at	GRMZM2G028216	50S ribosomal protein L29, chloroplastic Precursor (CL29)	-1.87428
TC309928_ZM_x_at			-2.02642
TC292937_ZM_s_at	GRMZM2G125310	lactoylglutathione lyase	-1.95909
TC299855_ZM_s_at	GRMZM2G116846	hypothetical protein LOC100192603	-1.17052
TC282089_ZM_at	GRMZM2G134295	LOC100280623	-1.94961
TC286314_ZM_at			1.38891
TC302628_ZM_at	GRMZM2G059266	LOC100281389	-1.26984
TC294087_ZM_at	GRMZM2G087192	12-oxo-phytodienoic acid reductase5	2.44167
TC296751_ZM_s_at	GRMZM2G068202	LOC100286242	-2.1549
TC296590_ZM_at	GRMZM2G028568	hypothetical protein LOC100384436	1.35202
TC301503_ZM_at	GRMZM2G043724	ATP-dependent RNA helicase DDX41	-1.69949
TC300343_ZM_s_at	GRMZM2G050118	hypothetical protein LOC100272810	-1.72933
TC294815_ZM_s_at	GRMZM2G111511	cobalt import ATP-binding protein cbiO 2	-1.3949
TC301754_ZM_s_at	GRMZM2G468376		-1.9928
TC293291_ZM_at	GRMZM2G066867	hypothetical protein LOC100191972	-2.64495
TC285575_ZM_x_at	GRMZM2G126928	60S ribosomal protein L18a	-2.63574
TC294114_ZM_at	GRMZM2G096348		-2.25223
TC310468_ZM_at			-1.71185
TC306713_ZM_s_at			-1.63124
TC293590_ZM_at	GRMZM2G093716	hypothetical protein LOC100192734	-1.76424
TC304917_ZM_at	GRMZM2G348551		-3.57797
TC292148_ZM_s_at	GRMZM2G027232	hypothetical protein LOC100273719	-1.86579
TC310169_ZM_at	GRMZM5G863602	senescence-associated protein DH	-1.81291
TC309297_ZM_s_at	GRMZM2G006144	Putative uncharacterized protein	-1.63368
TC306195_ZM_at	GRMZM2G437460	hypothetical protein LOC100384045	-1.66719
TC292760_ZM_at	GRMZM2G017991	LOC100282844	-1.69103
TC299991_ZM_at	GRMZM2G032267	hypothetical protein LOC100272912	-1.86845
TC311640_ZM_at	GRMZM2G091742		1.38709
TC312541_ZM_s_at	GRMZM2G590771	hypothetical protein LOC100278827 (LOC100278827), mRNA	-2.64246
TC300409_ZM_x_at	GRMZM2G158136	ATPase family AAA domain-containing protein 1	-1.49531
TC299450_ZM_at	GRMZM5G804893	Nuclear transcription factor Y subunit B (NF-YB)(CAAT box DNA-binding protein subunit B)	-1.43306
TC305874_ZM_at	GRMZM2G136599	LOC100284053	-2.13547
TC287689_ZM_at	GRMZM2G123714	LOC100284241	-1.94284
TC303794_ZM_at	GRMZM2G135236		-1.60435
TC284861_ZM_x_at	GRMZM2G083176	hypothetical protein LOC100384152	1.36029
TC304077_ZM_at			-1.19115
TC301402_ZM_s_at	GRMZM2G547542		-1.75297
TC294726_ZM_at	GRMZM2G070163	SNF1-related protein kinase regulatory subunit beta-2	-1.77551
TC286668_ZM_at	GRMZM2G094074	hypothetical protein LOC100192550	-1.5956
TC287787_ZM_at	GRMZM2G020661	ras-related protein Rab11B	-1.88542
TC293374_ZM_at	GRMZM2G001918	hypothetical protein LOC100382028	-2.44993
TC311896_ZM_at	GRMZM2G174971	Putative uncharacterized protein	-1.3898
TC282842_ZM_at	GRMZM2G055435	hypothetical protein LOC100384786	-1.37738
TC286646_ZM_x_at	GRMZM2G125130		1.17465
TC279919_ZM_at			1.68272
TC306877_ZM_at	GRMZM2G153233	hypothetical protein LOC100304210	-1.66766
TC306087_ZM_at	GRMZM2G135341	LOC100125658	-1.59657
TC280305_ZM_s_at	GRMZM2G133764	LOC100279735 (umc1153), mRNA	-1.89965
TC289014_ZM_at	GRMZM2G047457		-1.46151
TC309847_ZM_at			-2.06489
TC298924_ZM_x_at	GRMZM2G112672	calcineurin B-like protein 3	-1.92342
TC299398_ZM_x_at	GRMZM2G114312	hypothetical protein LOC100193677	-1.30155
TC279384_ZM_s_at			-2.06451
TC314003_ZM_at	GRMZM2G077757	LOC100286119	-1.44949
TC296811_ZM_at	GRMZM2G338809	hypothetical protein LOC100382111 (LOC100382111), mRNA	1.65001
TC299143_ZM_at	GRMZM2G161009	LOC100283911	-1.5672
TC305981_ZM_x_at	GRMZM2G176595	LOC542566	-1.54497
TC311710_ZM_s_at	GRMZM2G093902	hypothetical protein LOC100194112	-2.19132
TC313872_ZM_at	GRMZM2G099413	hypothetical protein LOC100382278	-1.49104
TC282608_ZM_x_at	GRMZM2G178278	hypothetical protein LOC100273877	-1.50362
TC286436_ZM_s_at	GRMZM2G036927	Putative uncharacterized protein	1.21462
TC294000_ZM_at	GRMZM5G844624		-1.91533
TC288530_ZM_at	GRMZM2G143499	peptidyl-tRNA hydrolase 2	-1.77734
AFFX-Zm-actin-M_a_at			-2.37841
TC294535_ZM_at	GRMZM2G037496	Putative uncharacterized protein	-1.75947
TC298160_ZM_s_at	GRMZM2G153409	hypothetical protein LOC100275944	-2.00558
TC288101_ZM_at	GRMZM2G138676	hypothetical protein LOC542518	-2.17006
TC306755_ZM_at	GRMZM2G050484	ZIP-like protein 1	-1.58661
TC288168_ZM_s_at	GRMZM2G107588	hypothetical protein LOC100273709	-2.05362
TC287678_ZM_s_at	AC190609.3_FG003	LOC100285130	-1.46009
TC301019_ZM_s_at	GRMZM2G124573	LOC100280537 (pco108530a), mRNA	-1.33859
TC295089_ZM_at	GRMZM2G060483		-2.86419
TC300608_ZM_s_at	GRMZM2G160770	hypothetical protein LOC100272678	-1.84393
TC290130_ZM_at			1.32659
TC292396_ZM_at	GRMZM5G856653		-1.8188
TC293104_ZM_s_at			-1.37047
TC301379_ZM_at	GRMZM2G010754	splicing factor, arginine/serine-rich 12	-1.65609
TC282291_ZM_x_at	GRMZM2G099960	Putative uncharacterized protein	-1.78887
Actin_Zm_end_s_at	GRMZM2G053284	hypothetical protein LOC100273396	1.8072
TC287985_ZM_s_at	GRMZM2G146463	hypothetical protein LOC100191564	-1.74096
TC300373_ZM_s_at	GRMZM2G151863	Putative uncharacterized protein	-1.58477
TC301002_ZM_x_at			1.44596
TC308008_ZM_x_at	GRMZM2G161222	transposon protein	1.37003
TC283790_ZM_at	GRMZM2G342685	caleosin	-1.98016
TC282784_ZM_at	GRMZM2G078200		-1.64736
TC279299_ZM_at	GRMZM2G091558	hypothetical protein LOC100274280	-1.76235
TC286542_ZM_at	GRMZM2G101515	Putative uncharacterized protein	-1.7509
TC294060_ZM_at	GRMZM2G030606	hypothetical protein LOC100273241	-2.0435
TC285570_ZM_at	GRMZM2G101446	hypothetical protein LOC100280388	-1.54415
TC279774_ZM_at	GRMZM2G096010	hypothetical protein LOC100193648	-1.90982
TC280760_ZM_x_at	GRMZM2G174906	LOC100283056	-1.60918
TC280941_ZM_at	GRMZM2G095114	hypothetical protein LOC100384520	-1.76823
TC281849_ZM_s_at	GRMZM2G076239	hydroxyacid oxidase 1	-3.12224
TC284110_ZM_s_at	GRMZM2G160452	hypothetical protein LOC100277520	-1.29853
TC286318_ZM_at	GRMZM2G110960	hypothetical protein LOC100216888	-1.28828
TC311380_ZM_at	GRMZM2G146754		-1.76857
TC310006_ZM_at	GRMZM2G001816	60S ribosomal protein L11-1 (LOC100282010), mRNA	-2.08596
TC308181_ZM_at	GRMZM2G458665		-1.50233
TC280708_ZM_at	GRMZM2G141473		2.69736
TC299526_ZM_at	GRMZM2G106590	Putative uncharacterized protein	-1.92277
TC283220_ZM_s_at	GRMZM2G141731	cyclic phosphodiesterase	-1.53608
TC292171_ZM_at	GRMZM2G132116	hypothetical protein LOC100191291	-1.79218
TC294906_ZM_s_at	GRMZM2G180612	hypothetical protein LOC100276346	-1.43056
TC312947_ZM_at	GRMZM2G102021	gamma-secretase subunit APH-1B	-1.45687
TC302208_ZM_x_at			-2.42318
TC294105_ZM_at	GRMZM2G116196	Putative uncharacterized protein	-1.84393
TC289797_ZM_s_at	GRMZM2G057044	HD2 type histone deacetylase HDA106	-1.50811
TC289375_ZM_at	GRMZM2G130052	hypothetical protein LOC100193599	-1.73294
TC304705_ZM_at	GRMZM2G143008	Acetolactate synthase 1, chloroplastic Precursor (EC 2.2.1.6)(Acetohydroxy-acid synthase 1)	-2.45235
TC310573_ZM_s_at	GRMZM2G021621	Beta-expansin 1aPutative uncharacterized protein ;	-2.92359
TC281866_ZM_at	GRMZM5G848945		-1.52447
TC301937_ZM_s_at	GRMZM2G041847	hypothetical protein LOC100278343 (LOC100278343), mRNA	-1.54229
TC282981_ZM_at	GRMZM2G077293	hypothetical protein LOC100193900	-1.63722
TC300902_ZM_at	GRMZM2G121579	Putative uncharacterized protein	-1.54529
TC298535_ZM_at	GRMZM2G062552	glycosyltransferase	1.61613
TC293199_ZM_at	GRMZM2G008859	hypothetical protein LOC100276039	-1.60754
TC298398_ZM_at			-2.03534
TC283049_ZM_s_at	GRMZM2G001953	GTPase protein	-2.96991
TC305188_ZM_x_at	GRMZM2G139861		2.15336
TC288849_ZM_s_at	GRMZM2G006790	hypothetical protein LOC100193836	-1.9211
TC292970_ZM_s_at			-1.85841
TC311685_ZM_s_at	GRMZM2G011518	hypothetical protein LOC100192068	-1.60194
TC312222_ZM_at	GRMZM2G179429	hypothetical protein LOC100272547	-2.44793
TC312028_ZM_x_at	GRMZM2G032049	glutaminyl-tRNA synthetase	-2.04692
TC288452_ZM_at	GRMZM2G017404	hypothetical protein LOC100381718	-1.71531
TC282773_ZM_at	GRMZM2G116693		-1.49606
TC279299_ZM_x_at	GRMZM2G091558	hypothetical protein LOC100274280	-1.94166
TC301547_ZM_at	GRMZM2G402242	hypothetical protein LOC100193637	-2.22721
TC311476_ZM_at	GRMZM2G174444	LOC100283185	-2.09965
TC292425_ZM_x_at			-1.61027
TC310420_ZM_x_at			-3.98443
TC301176_ZM_at			-1.50272
TC298223_ZM_s_at			-1.95002
TC300991_ZM_x_at	GRMZM2G171987	ATP binding protein	-1.61526
TC313471_ZM_at	GRMZM2G024882	hypothetical protein LOC100383871	-1.44152
TC299450_ZM_s_at	GRMZM5G804893	Nuclear transcription factor Y subunit B (NF-YB)(CAAT box DNA-binding protein subunit B)	-1.8344
TC305424_ZM_s_at	GRMZM2G101463	hypothetical protein LOC100194117	-2.04785
TC312030_ZM_at			-2.49098
TC311518_ZM_at			-1.92686
TC285361_ZM_at	GRMZM5G812425		1.38862
TC313133_ZM_at	GRMZM2G042380	hypothetical protein LOC100279292	-1.55903
TC312051_ZM_at	GRMZM2G011098	hypothetical protein LOC100278613	1.91415
TC294084_ZM_at	GRMZM2G042245	hypothetical protein LOC100194285	-2.24644
TC305304_ZM_at	GRMZM2G115925	small nuclear ribonucleoprotein Sm D3	-2.63399
TC289694_ZM_at	GRMZM2G129674	hypothetical protein LOC100216626	1.36105
TC313285_ZM_at	GRMZM2G031981	hypothetical protein LOC100276310	-1.59006
TC296575_ZM_at	GRMZM2G159082		-1.3373
TC286031_ZM_s_at	GRMZM2G416751		-2.16128
TC284407_ZM_at			1.36668
TC311052_ZM_x_at			-1.3603
TC301037_ZM_at	GRMZM2G130854	hypothetical protein LOC100382344	-1.44348
TC293709_ZM_s_at	GRMZM2G061662		-2.28429
TC306907_ZM_at	GRMZM2G010389	hypothetical protein LOC100276143	-1.77578
TC296406_ZM_at	GRMZM2G320298		-3.00173
TC314165_ZM_at			1.19423
TC293289_ZM_at	GRMZM2G334791		-2.12513
TC298914_ZM_at	GRMZM2G701221	LOC100282555	-1.28118
TC306322_ZM_s_at	GRMZM2G012958	hypothetical protein LOC100194186	-1.42008
TC288665_ZM_at	GRMZM2G082976	Derlin-2.1 (ZmDerlin2-1)	-1.93526
TC295909_ZM_at	GRMZM2G045714	hypothetical protein LOC100193803	-1.65627
TC293916_ZM_at	GRMZM2G142873	hypothetical protein LOC100274282	-1.94913
TC313343_ZM_at			-1.38962
TC288472_ZM_s_at	GRMZM2G061277	hypothetical protein LOC100192748	-1.64492
TC300143_ZM_s_at	GRMZM2G058087	ruvB-like 2	-2.0363
TC310413_ZM_x_at			-1.7593
TC310854_ZM_at	GRMZM2G079353	hypothetical protein LOC100273638	-1.55658
TC285852_ZM_at	GRMZM2G033130	Putative uncharacterized protein	-1.6656
TC299938_ZM_at	GRMZM2G105772	DNA repair protein RAD23	-1.78248
TC314317_ZM_at	GRMZM2G110685	hypothetical protein LOC100304321	-2.50318
TC282233_ZM_at	GRMZM2G064330	hypothetical protein LOC100193418	-1.81374
LOX7_ZM_at	GRMZM2G070092	lipoxygenase7	1.25142
TC313279_ZM_at	GRMZM2G122228	Putative uncharacterized protein	-1.99656
TC279849_ZM_at	GRMZM2G039542	succinate dehydrogenase subunit 3	-1.77461
TC301321_ZM_at	GRMZM2G017145	amelogenin precursor like protein	-1.86927
TC313627_ZM_at	GRMZM2G077187	Putative uncharacterized protein	3.01175
TC311417_ZM_s_at	GRMZM2G036534	hypothetical protein LOC100274483	-2.37083
TC311722_ZM_at	GRMZM2G130278	hypothetical protein LOC100273790	-1.88032
TC305822_ZM_at	GRMZM2G122793	Ferredoxin-thioredoxin reductase catalytic chain, chloroplastic Precursor (FTR-C)(EC 1.18.-.-)(Ferredoxin-thioredoxin reductase subunit B)(FTR-B)	-1.34801
TC289794_ZM_at	GRMZM2G379035	LOC100282960	1.2605
TC292970_ZM_x_at	GRMZM2G034122	hypothetical protein LOC100381916	-1.73478
TC312576_ZM_s_at	GRMZM2G039112	hypothetical protein LOC100383396	-1.53389
TC298632_ZM_at	GRMZM2G081102	hypothetical protein LOC100273645	-2.72655
TC310566_ZM_at	GRMZM2G127393		-1.6483
TC293076_ZM_at	GRMZM2G062555	plastidic phosphate translocator-like protein1	-2.2648
TC311995_ZM_at	GRMZM2G336448	hypothetical protein LOC100191783	3.34325
TC282804_ZM_at	GRMZM2G008095	protein SFT2	-1.8267
TC311334_ZM_at	GRMZM2G088753	starch branching enzyme1	-3.47323
TC313216_ZM_at			1.2521
TC279790_ZM_s_at			2.4929
TC298543_ZM_at	GRMZM2G151997	hypothetical protein LOC100277656	1.28884
TC299207_ZM_at	GRMZM2G149257	hypothetical protein LOC100192783	-2.71895
TC288642_ZM_at	GRMZM2G312365		-1.39004
TC287119_ZM_at	GRMZM2G089743	hypothetical protein LOC100217027	-1.88096
TC290149_ZM_at	GRMZM2G126253		-1.62133
TC305265_ZM_x_at			-2.14823
TC305081_ZM_x_at			-1.56053
TC283650_ZM_at	GRMZM2G065585	Glucan endo-1,3-beta-glucosidase, acidic isoform Precursor (EC 3.2.1.39)((1->3)-beta-glucan endohydrolase)((1->3)-beta-glucanase)(Beta-1,3-endoglucanase)	2.5672
CO439515_ZM_at			1.24638
TC282584_ZM_at	GRMZM2G134747	LOC100284448	-2.16338
TC281079_ZM_at	GRMZM2G027173	ELMO domain-containing protein 2	-1.67735
TC312977_ZM_at	GRMZM2G147685		-2.32974
TC280195_ZM_at	GRMZM2G134708	hypothetical protein LOC100382120	2.93518
TC286542_ZM_x_at	GRMZM2G101515	Putative uncharacterized protein	-1.57298
TC285914_ZM_at	GRMZM2G168330	60 ribosomal protein L14Putative uncharacterized protein ;	-1.56291
TC288378_ZM_at	GRMZM2G044552	hypothetical protein LOC100280192	-1.76193
TC312077_ZM_at			-1.58274
TC298924_ZM_at	GRMZM2G112672	calcineurin B-like protein 3	-2.10218
TC292485_ZM_x_at	GRMZM2G119809	60S acidic ribosomal protein P2A (P2)	-3.50512
TC311593_ZM_at	GRMZM2G171688		-1.71324
TC298673_ZM_x_at	GRMZM2G164229	Metallothionein-like protein 1 (MT-1)	1.33025
TC305801_ZM_at			-1.68979
TC287385_ZM_s_at	GRMZM2G046011	LOC100280770	-2.36114
TC313083_ZM_at	GRMZM2G177224		-2.09965
TC312719_ZM_x_at			2.25368
TC281772_ZM_s_at			-1.59472
TC280759_ZM_x_at			-1.34114
TC290407_ZM_s_at			-1.4182
TC294312_ZM_at	GRMZM2G007103	LOC100285614	-1.69622
TC284462_ZM_at			1.14761
TC286009_ZM_s_at	GRMZM2G106647	CsAtPR5Putative uncharacterized protein ;	-2.03493
TC302361_ZM_at			1.42491
TC283880_ZM_at	GRMZM2G128641		-1.87839
TC302866_ZM_at	GRMZM2G047298	LOC100276997 (umc1273), mRNA	-1.45717
TC313509_ZM_at	GRMZM2G303149	hypothetical protein LOC100278133	-2.94024
TC288461_ZM_at	GRMZM2G079430	DNA-directed RNA polymerase II largest subunit	-2.17427
TC305998_ZM_at	GRMZM2G010328	transaminase/ transferase, transferring nitrogenous groups	-2.41213
TC285642_ZM_s_at	GRMZM2G046748	hypothetical protein LOC100280306	-1.68409
TC292327_ZM_at	AC206642.4_FG001	60S ribosomal protein L35	-2.03674
TC300913_ZM_at	GRMZM2G078756	hypothetical protein LOC100280209	-1.57758
TC287207_ZM_at	GRMZM2G044096	hypothetical protein LOC100382512	-2.20954
TC304918_ZM_at	GRMZM2G082998	inner envelope membrane protein	-2.39174
TC311390_ZM_at	GRMZM2G091189	hypothetical protein LOC100383971	-2.41051
TC289977_ZM_x_at	GRMZM2G172032		2.18215
TC281145_ZM_at	GRMZM2G156365	hypothetical protein LOC100280212	-2.0057
TC280170_ZM_at	GRMZM2G089713	Sucrose synthase 1 (EC 2.4.1.13)(Sucrose-UDP glucosyltransferase 1)(Shrunken-1)	-1.63157
TC287753_ZM_at	GRMZM5G814159	hypothetical protein LOC100191820	-1.82967
TC299071_ZM_at	GRMZM2G055643	hypothetical protein LOC100384282	-1.56332
TC287831_ZM_at			-1.60873
TC279285_ZM_at	GRMZM2G322413	hypothetical protein LOC100192878	-1.56021
TC299841_ZM_at	GRMZM2G034943	hypothetical protein LOC100276342	-1.38752
TC312175_ZM_s_at	GRMZM2G441903	hypothetical protein LOC100272725	2.04258
TC282535_ZM_s_at	GRMZM2G386466		-1.39374
TC286564_ZM_at	GRMZM2G093828	erg28 like protein	-2.11588
TC279320_ZM_s_at	GRMZM2G345039	RNase PH homolog	-2.93077
TC291719_ZM_at	GRMZM2G020660		-1.66387
TC293223_ZM_x_at	GRMZM2G023242	hypothetical protein LOC100193616	-1.33413
TC307090_ZM_at	GRMZM2G058227	LOC100283806	-2.70889
TC288216_ZM_x_at	GRMZM2G035599	ribose-5-phosphate isomerase	1.34661
TC310912_ZM_at	GRMZM2G060952	deoxymugineic acid synthase1	-2.19773
TC309887_ZM_s_at			1.24432
TC305637_ZM_at	GRMZM2G107741	hypothetical protein LOC100382650	-1.57211
TC312123_ZM_s_at	GRMZM2G117369	hypothetical protein LOC100273608	-1.73517
TC293641_ZM_s_at			-2.28286
TC304882_ZM_at			-1.58171
TC300496_ZM_at	GRMZM2G117240	Homocysteine S-methyltransferase 2 (EC 2.1.1.10)(S-methylmethionine:homocysteine methyltransferase 2)(SMM:Hcy S-methyltransferase 2)(ZmHMT-2)	-1.98586
TC305512_ZM_s_at	GRMZM2G168364	hypothetical protein LOC100274504	-2.28111
TC299790_ZM_at	GRMZM2G133631	hypothetical protein LOC100273048	-1.839
TC311252_ZM_at	GRMZM2G178199	hypothetical protein LOC100274585	-1.31685
TC306159_ZM_s_at	GRMZM2G074280	hypothetical protein LOC100383822 (LOC100383822), mRNA	-1.95317
TC292409_ZM_at			-1.20482
TC313514_ZM_at	GRMZM2G014392	9-cis-epoxycarotenoid dioxygenase 1, chloroplastic Precursor (EC 1.13.11.51)(Protein VIVIPAROUS14)(VP-14)	1.22472
TC300529_ZM_at	GRMZM2G038384	reticulon	-1.86522
TC289039_ZM_at	GRMZM2G065021	receptor-like protein kinase	-1.31074
TC308395_ZM_at	GRMZM5G831200		-1.58894
TC313600_ZM_at	GRMZM2G036502		-2.04455
TC288013_ZM_at	GRMZM2G071277	RING zinc finger protein-like	1.38957
TC311975_ZM_at	GRMZM2G156818		-1.53588
TC292818_ZM_at	GRMZM5G812270	hypothetical protein LOC100280319	-1.82968
TC295476_ZM_at	GRMZM5G821139	hypothetical protein LOC100273970	-1.50898
TC287908_ZM_at	GRMZM2G110646	phosphatidylinositol synthase	-1.65498
TC293786_ZM_at	GRMZM2G455085		-1.60118
TC287653_ZM_s_at	GRMZM2G134176	ubiquitin-conjugating enzyme E2-22 kDa	-1.84459
TC306461_ZM_x_at	GRMZM5G862317	anther-specific proline-rich protein APG	1.22887
TC310189_ZM_at	GRMZM2G096693	hypothetical protein LOC100279488	-2.17171
TC301494_ZM_at	GRMZM2G150691	Putative uncharacterized protein	-1.94954
TC295459_ZM_at	GRMZM5G832672	hypothetical protein LOC100273178	-2.02051
TC312932_ZM_at	GRMZM2G358791	hypothetical protein LOC100273969	1.17721
TC300578_ZM_s_at	GRMZM2G025123	Putative uncharacterized protein	-1.52876
TC314865_ZM_at	GRMZM2G360907		-1.27518
TC287539_ZM_at	GRMZM2G055320	hypothetical protein LOC100382272	-1.65427
TC280007_ZM_at	GRMZM2G056038	hypothetical protein LOC100275340	-1.87043
TC312980_ZM_at	GRMZM2G066400	hypothetical protein LOC100194007	-1.9151
TC301900_ZM_at	GRMZM2G082131		-1.7128
T23365_ZM_s_at			-1.72007
TC305314_ZM_at			1.31255
TC312581_ZM_at	GRMZM2G011662	hypothetical protein LOC100194404	-2.04435
TC312051_ZM_x_at	GRMZM2G011098	hypothetical protein LOC100278613	1.85606
TC280050_ZM_s_at	GRMZM2G033219	hypothetical protein LOC100192579	-1.43186
TC298074_ZM_x_at			-1.30653
TC281848_ZM_at	GRMZM2G076239	hydroxyacid oxidase 1	-2.30579
TC305834_ZM_at	GRMZM2G134761	hypothetical protein LOC100277680	-1.60727
TC282460_ZM_s_at	GRMZM2G098305	single-stranded DNA-binding protein	-2.53027
TC282203_ZM_s_at	GRMZM5G806257	Putative uncharacterized protein	-2.33862
TC295718_ZM_at			-2.82041
TC285795_ZM_at	GRMZM2G102075	40S ribosomal protein S15	-1.70989
TC301446_ZM_at	GRMZM2G045970	hypothetical protein LOC100384780	-1.78825
TC306238_ZM_at	GRMZM2G034896	hypothetical protein LOC100384248	-1.77929
TC279871_ZM_at	GRMZM2G078373		-2.02396
TC281470_ZM_s_at	GRMZM2G089466	hypothetical protein LOC100383634	-1.68137
TC310175_ZM_s_at	GRMZM2G146358	hypothetical protein LOC100216841	-2.9753
TC283048_ZM_at	GRMZM2G361652	hypothetical protein LOC100191990	-1.42088
TC279621_ZM_at	GRMZM2G072729	hypothetical protein LOC100191681	-1.70448
TC301754_ZM_at	GRMZM2G468376		-2.56446
TC296179_ZM_at	GRMZM2G001421	hypothetical protein LOC100193303	-1.42862
TC282406_ZM_at			-1.30626
TC298734_ZM_x_at			-2.19178
TC312355_ZM_at	GRMZM2G071441		-1.75247
TC312077_ZM_s_at			-1.89775
TC298624_ZM_x_at	AC225147.4_FG002	hypothetical protein LOC100192600	-2.3279
TC303867_ZM_at	GRMZM2G034810		-1.27362
TC295491_ZM_at	GRMZM2G112247	cellular retinaldehyde-binding/triple function, C-terminal (LOC100282866), mRNA	-1.85583
TC298822_ZM_at	GRMZM2G030293	40S ribosomal protein S28	-1.27863
TC298928_ZM_at	GRMZM2G069500		-2.0535
TC285831_ZM_x_at	GRMZM2G308689	hypothetical protein LOC100272811	-1.3548
TC280980_ZM_x_at	GRMZM2G053206	hypothetical protein LOC100272880	2.2109
TC292569_ZM_at	GRMZM2G148586	hypothetical protein LOC100191871	-1.65981
TC310196_ZM_at	GRMZM2G301803	hypothetical protein LOC100192849	-1.54876
TC281257_ZM_s_at	GRMZM2G032348	hypothetical protein LOC100279568	-1.44174
TC298909_ZM_at	GRMZM2G164405	Acc synthase	3.47469
TC282333_ZM_at	GRMZM2G174938	hypothetical protein LOC100278822	-1.79088
TC312586_ZM_at			-1.40401
TC294169_ZM_s_at	GRMZM2G005788	LOC100282534	-1.61201
TC285621_ZM_s_at	GRMZM2G107562	LOC100283229	-1.44175
TC305160_ZM_at	GRMZM2G168506	hypothetical protein LOC100193935	-1.64623
TC280974_ZM_s_at	GRMZM2G128902	hypothetical protein LOC100275076	-1.93057
TC279275_ZM_at	GRMZM2G124353		-1.95052
TC305572_ZM_s_at			-1.67263
TC288093_ZM_at	GRMZM2G125512	hypothetical protein LOC100276831	-1.81725
TC305301_ZM_at	GRMZM2G037327	aquaporin TIP3.1	-2.06125
TC295928_ZM_at			-1.5947
TC310663_ZM_s_at	GRMZM2G075101	LOC542639	-2.4949
TC280759_ZM_at	GRMZM2G058681		-1.36408
TC293449_ZM_s_at			-2.93398
TC288632_ZM_at	GRMZM2G165133	hypothetical protein LOC100279567	1.39919
TC288322_ZM_at	GRMZM2G000236	12-oxo-phytodienoic acid reductase2	1.82524
TC303671_ZM_at	GRMZM2G348452	cytokinin dehydrogenase 10	1.44307
TC282273_ZM_at	GRMZM2G072240	hypothetical protein LOC100383183	-3.03184
TC296201_ZM_at	GRMZM2G128658	LOC100285724	-1.79585
TC282720_ZM_at	GRMZM2G113554	hypothetical protein LOC100383661	-1.49189
TC305389_ZM_s_at			-2.37646
TC312258_ZM_at	GRMZM2G039396	protoporphyrinogen IX oxidase	-1.33911
TC298745_ZM_s_at			-1.73523
CO441708_ZM_at			1.56654
TC281184_ZM_at	GRMZM2G064640	40S ribosomal protein S9	-2.6
TC282862_ZM_at	GRMZM2G070038		-1.57371
TC293698_ZM_at	AC214040.3_FG009		-1.86249
TC308820_ZM_at			1.36365
TC280849_ZM_s_at	GRMZM5G818977	hypothetical protein LOC100272537	-2.36998
TC282290_ZM_at	GRMZM2G150901	hypothetical protein LOC100277366	-1.44571
TC307399_ZM_at	GRMZM2G064328	hypothetical protein LOC100273414	1.26161
TC301061_ZM_at	GRMZM2G026656	hypothetical protein LOC100193300	-1.41041
TC293339_ZM_x_at	GRMZM2G110558	hypothetical protein LOC100274751	-1.55156
TC312308_ZM_at	GRMZM2G178972	LOC100281250	-2.01642
TC281474_ZM_at	GRMZM2G427054		1.25863
TC306941_ZM_at	GRMZM2G011085	px19-like protein	-1.59684
TC309486_ZM_at	GRMZM2G117360		-1.59499
TC294265_ZM_at	GRMZM2G361074	hypothetical protein LOC100192928	-1.88942
TC281119_ZM_at	GRMZM2G446170	hypothetical protein LOC100194238	1.37268
TC292677_ZM_s_at	GRMZM2G015534	Regulatory protein opaque-2	-3.0713
TC283202_ZM_at	GRMZM2G022242	hypothetical protein LOC100217238	1.31141
TC298865_ZM_at	GRMZM2G177720	hypothetical protein LOC100217251	-2.40376
TC310672_ZM_at	GRMZM2G130544	hypothetical protein LOC100273341	-1.74466
TC292107_ZM_x_at			-2.02068
TC300380_ZM_at	GRMZM2G380668	hypothetical protein LOC100275795	-1.7384
TC282124_ZM_at			-1.80827
TC305250_ZM_at	GRMZM2G462803		-1.73673
TC298755_ZM_at	GRMZM2G065498		1.17734
TC296423_ZM_at	GRMZM5G818514	hypothetical protein LOC100273128	-1.68036
TC310338_ZM_x_at	GRMZM2G046679		1.43863
TC301487_ZM_at	GRMZM2G074082	Shugoshin-1 (ZmSGO1)	-1.73422
TC313690_ZM_x_at	GRMZM2G062396	hypothetical protein LOC100191369	2.04562
TC300409_ZM_at			-1.22362
TC305557_ZM_at	GRMZM2G450498	O-succinylhomoserine sulfhydrylase	1.92907
TC280500_ZM_at	GRMZM2G109383	Phosphoglucomutase, cytoplasmic 1 (PGM 1)(EC 5.4.2.2)(Glucose phosphomutase 1)	-2.66583
TC294084_ZM_x_at	GRMZM2G042245	hypothetical protein LOC100194285	-2.67759
TC285599_ZM_s_at	GRMZM2G041258	hypothetical protein LOC100276213	-1.92371
TC295519_ZM_at	GRMZM2G156712	12-oxo-phytodienoic acid reductase	2.64223
TC307850_ZM_at	GRMZM2G165597		2.00941
TC307092_ZM_at	GRMZM2G059121	LOC100284489	-1.79457
TC302212_ZM_at	GRMZM2G003108	CRAL/TRIO domain containing protein	-1.43752
TC310390_ZM_x_at			-1.97316
TC294064_ZM_at	GRMZM2G011213	LOC100283099	-2.12678
TC281874_ZM_at	GRMZM5G866627	ribosomal protein L9, N-terminal domain containing protein	-1.93884
TC299350_ZM_s_at	GRMZM2G116584	hypothetical protein LOC100193926	-1.43859
TC311753_ZM_s_at	GRMZM2G144367	stromal cell-derived factor 2	-1.91587
TC300617_ZM_at	GRMZM5G888696	hypothetical protein LOC100273973	-1.73815
TC312667_ZM_at	GRMZM2G384780	LOC100280037 (TIDP2840), mRNA	-3.82362
TC292672_ZM_s_at	GRMZM2G015534	Regulatory protein opaque-2	-3.61612
TC306899_ZM_at	GRMZM2G528502		-1.99603
TC292646_ZM_at	GRMZM2G016890	Beta-glucosidase, chloroplastic Precursor (EC 3.2.1.21)(Gentiobiase)(Cellobiase)(Beta-D-glucoside glucohydrolase)	1.90248
TC298253_ZM_s_at			-2.80133
TC306180_ZM_at	GRMZM2G014705	hypothetical protein LOC100279040	-3.16874
TC292759_ZM_x_at	GRMZM5G800014	VAMP protein SEC22	-2.4691
TC300991_ZM_at	GRMZM2G171987	ATP binding protein	-1.4818
TC295898_ZM_at	GRMZM5G893976	PHD finger protein (LOC100280991), mRNA	-1.62323
TC305711_ZM_at	GRMZM2G129451	plastid starch synthase I precursor	-2.63068
TC312100_ZM_x_at	GRMZM2G141386	hypothetical protein LOC100191956	-2.05398
TC306037_ZM_at			-1.22669
TC294368_ZM_s_at	GRMZM2G105307	Putative uncharacterized protein	-1.83319
TC310167_ZM_s_at	GRMZM2G481843	hypothetical protein LOC100191179	-1.38897
TC295201_ZM_at	GRMZM5G885473	hypothetical protein LOC100381351	-1.29669
TC281499_ZM_at	GRMZM2G007647	hypothetical protein LOC100381801	-4.23116
TC306554_ZM_at	GRMZM2G146697	hypothetical protein LOC100383591	-1.53497
TC298209_ZM_s_at	GRMZM2G088231	importin alpha-1b subunit (LOC100282153), mRNA	-1.91536
TC293977_ZM_s_at	GRMZM2G017578	hypothetical protein LOC100279072	-1.89503
TC298732_ZM_at	GRMZM2G009412	60S ribosomal protein L44	-1.79786
TC293271_ZM_at	GRMZM2G068465	hypothetical protein LOC100191975	-2.56234
TC283650_ZM_x_at	GRMZM2G065585	Glucan endo-1,3-beta-glucosidase, acidic isoform Precursor (EC 3.2.1.39)((1->3)-beta-glucan endohydrolase)((1->3)-beta-glucanase)(Beta-1,3-endoglucanase)	4.57707
TC293105_ZM_at	GRMZM2G050570	threonine synthase	-1.53643
TC297472_ZM_at	GRMZM2G322819		1.15251
TC281165_ZM_at	GRMZM2G023520	hypothetical protein LOC100277114	-1.67644
TC313663_ZM_at	GRMZM5G830240		-1.38961
TC282507_ZM_at	GRMZM2G414569	LOC100281124	-1.81243
TC305188_ZM_at	GRMZM2G139861		2.05767
TC287555_ZM_s_at			-1.57097
TC298582_ZM_at	GRMZM2G178319	hypothetical protein LOC100383511	-1.82402
TC286024_ZM_at			-2.38673
TC308983_ZM_s_at	GRMZM2G010714	hypothetical protein LOC100216985	-1.32404
TC300091_ZM_s_at	GRMZM2G160174	hypothetical protein LOC100275976	-1.62055
TC306498_ZM_at	GRMZM5G897976	Putative uncharacterized protein	-1.79142
TC293667_ZM_at	GRMZM2G127067	LOC100282314	-1.63011
TC281230_ZM_at	GRMZM2G147051	hypothetical protein LOC100280167	-1.57596
TC279593_ZM_x_at	GRMZM2G053652	hypothetical protein LOC100274227	-2.41817
TC289333_ZM_at	GRMZM2G039622	hypothetical protein LOC100382407 (LOC100382407), mRNA	-1.5282
TC314079_ZM_at			-1.92168
TC300533_ZM_at	GRMZM2G163437	Glucose-1-phosphate adenylyltransferase small subunit Fragment (EC 2.7.7.27)(Alpha-D-glucose-1-phosphate adenyl transferase)(ADP-glucose pyrophosphorylase)(AGPase B)(ADP-glucose synthase)	-1.67622
TC286769_ZM_at	GRMZM2G166396		-1.72007
TC285586_ZM_s_at	GRMZM2G163406	Putative uncharacterized protein	-2.44842
TC293820_ZM_at	GRMZM2G071846	adenine phosphoribosyltransferase 2	-1.44179
TC294203_ZM_at	GRMZM2G098904	hypothetical protein LOC100192650	-1.65562
TC290273_ZM_at	GRMZM2G068202	LOC100286242	-1.74979
TC288470_ZM_s_at	GRMZM2G091511	hypothetical protein LOC100193037	-1.63499
TC295127_ZM_at	AC209819.3_FG012	Rho-related protein from plants 7	-1.37704
TC306847_ZM_s_at	GRMZM2G027059	hypothetical protein LOC100383164	3.13424
TC296454_ZM_at	GRMZM2G114584	hypothetical protein LOC100216762	-1.58707
TC286667_ZM_at	GRMZM2G069762	40S ribosomal protein S14 (Clone MCH2)	-2.22608
TC294085_ZM_s_at	GRMZM2G042245	hypothetical protein LOC100194285	-2.58327
TC309265_ZM_at	GRMZM2G111720	hypothetical protein LOC100277294	-1.22223
TC288736_ZM_at	GRMZM2G050658	hypothetical protein LOC100273231	-1.70584
TC279309_ZM_at			-2.89565
TC302217_ZM_at			-1.47237
TC285484_ZM_at	GRMZM2G007236		1.44793
TC289394_ZM_at	GRMZM2G058197		-1.3217
TC299720_ZM_at	GRMZM2G339435	hypothetical protein LOC100277227	1.33189
TC304176_ZM_at	GRMZM2G108714	LOC100285016	1.25979
TC280054_ZM_x_at	GRMZM2G081935	hypothetical protein LOC100276203	-1.57616
TC287383_ZM_at	GRMZM2G179981	LOC100284029	2.63996
TC299201_ZM_at	GRMZM2G089421	LOC100281780	-1.89639
TC312048_ZM_at	GRMZM2G085582	nucleic acid binding protein	-1.99701
TC279599_ZM_s_at	GRMZM2G024933		-3.26176
TC298982_ZM_s_at	GRMZM2G127101	LOC100283983	-1.66754
TC303222_ZM_at			-1.79127
TC304635_ZM_at	GRMZM2G015097	tesmin/TSO1-like CXC domain containing protein	-1.79118
TC291371_ZM_at			-1.299
TC292921_ZM_at			-1.45554
TC300432_ZM_at			-1.77327
TC310376_ZM_x_at	GRMZM2G010054	hypothetical protein LOC100384351	-1.80257
TC279265_ZM_at	GRMZM2G053023	thioredoxin H-type 5	-2.57828
TC285807_ZM_at	GRMZM2G093186	hypothetical protein LOC100192685	-2.1669
TC305702_ZM_s_at	GRMZM2G110369	hypothetical protein LOC100191339	-2.2947
TC311293_ZM_at	GRMZM2G043310	Putative uncharacterized protein	1.31541
TC293221_ZM_s_at	GRMZM2G023242	hypothetical protein LOC100193616	-2.66061
TC298076_ZM_at			1.25456
TC304759_ZM_x_at			1.30991
TC299663_ZM_at			1.55127
TC305006_ZM_s_at			2.39515
TC306833_ZM_at	GRMZM2G082214	histidine biosynthesis bifunctional protein hisIE	-2.1347
TC280877_ZM_s_at	GRMZM2G102878	LOC100284340	-1.54555
TC289195_ZM_at	GRMZM2G468439	hypothetical protein LOC100193896	-1.47312
TC282450_ZM_at	GRMZM2G011615	hypothetical protein LOC100217269	-1.58891
TC305936_ZM_at	GRMZM2G138583	LOC100283412	-1.3995
TC310051_ZM_s_at			-2.07678
TC293706_ZM_at	GRMZM2G020523	hypothetical protein LOC100272496	-2.31318
TC295513_ZM_at	GRMZM2G451357		-1.63565
TC300035_ZM_at	GRMZM2G135354	prefoldin subunit 2	-1.51372
TC311226_ZM_at	GRMZM2G180909	nucleic acid binding protein	-1.70998
TC301337_ZM_s_at			-1.77703
TC306214_ZM_at			-1.37942
TC298852_ZM_x_at	GRMZM2G177724		-1.50696
TC290652_ZM_at			-1.32086
TC297568_ZM_at			1.37745
TC293174_ZM_x_at	GRMZM5G843748	hypothetical protein LOC100381861	-2.00709
TC282499_ZM_at	AC205521.3_FG003	hypothetical protein LOC100274397	-2.73874
TC312100_ZM_at	GRMZM2G141386	hypothetical protein LOC100191956	-1.82983
TC301143_ZM_at	GRMZM2G111225	nitrilase 2	-1.57828
TC312135_ZM_at	GRMZM2G123159	silencing gene B 102	-1.61898
TC282056_ZM_at	GRMZM2G332821		-2.0379
TC310350_ZM_at	GRMZM2G149406	Putative uncharacterized protein	-2.04693
TC302763_ZM_at	AC235541.1_FG002	Putative uncharacterized protein	1.19254
TC293743_ZM_s_at			-1.99974
TC298896_ZM_at	GRMZM2G141432	Histone H2B	-2.33121
TC292257_ZM_s_at			-1.72568
TC312876_ZM_at	GRMZM2G018955	hypothetical protein LOC100273087	-1.87454
TC287687_ZM_at	GRMZM2G038281	beta-galactosidase	-2.61903
TC310995_ZM_at	GRMZM2G076524	hypothetical protein LOC100276029 (LOC100276029), mRNA	-1.85058
TC285806_ZM_at	GRMZM2G537291	LOC100281571	-2.25267
TC280007_ZM_x_at	GRMZM2G056038	hypothetical protein LOC100275340	-1.77901
TC287742_ZM_at	GRMZM2G064612	hypothetical protein LOC100192821	-1.89862
TC280261_ZM_at	GRMZM2G088088	hypothetical protein LOC100193437 (LOC100193437), mRNA	-1.86651
TC307452_ZM_at	GRMZM2G342386		-1.69568
TC305601_ZM_s_at	GRMZM2G158277	hypothetical protein LOC100192009	-1.39387
TC290354_ZM_at	GRMZM2G173597	LOC100283931	1.32536
TC305711_ZM_x_at	GRMZM2G129451	plastid starch synthase I precursor	-3.01162
TC283701_ZM_at	GRMZM2G102156	hypothetical protein LOC100382888	-1.35511
TC280400_ZM_x_at	GRMZM2G091481	Protein disulfide-isomerase Precursor (PDI)(EC 5.3.4.1)	-1.78762
TC300375_ZM_at	GRMZM2G069208	hypothetical protein LOC100274069	-1.9096
TC283159_ZM_x_at	GRMZM2G420743	dirigent-like protein pDIR3	-1.49104
TC302639_ZM_at	GRMZM2G114739	LOC100284296	-1.45942
TC293751_ZM_at	GRMZM2G031298	hypothetical protein LOC100273326	-2.01406
TC300778_ZM_s_at	GRMZM2G005061	LOC100283612	-1.5788
TC286350_ZM_at	GRMZM2G168674	60S ribosomal protein L37	-1.79921
TC300754_ZM_at	GRMZM2G088974	hypothetical protein LOC100276170	-2.33332
TC295330_ZM_at	GRMZM2G123876	RNA-binding motif protein, X-linked 2	-1.49278
TC301565_ZM_at	GRMZM2G035809	serine/threonine-protein kinase SAPK1	1.70348
TC314545_ZM_at	GRMZM2G448368		-1.68925
TC305265_ZM_at	GRMZM2G085600	Ubiquitin carrier protein	-1.98559
TC293289_ZM_x_at	GRMZM2G334791		-1.73541
TC310996_ZM_s_at	GRMZM2G076962	hypothetical protein LOC100194184	-1.30083
TC298857_ZM_s_at	GRMZM2G177724		-1.45897
TC296388_ZM_at	GRMZM2G068443		-1.62389
TC312246_ZM_at	GRMZM5G886561	nudix type motif 22	-1.54243
TC293411_ZM_at	GRMZM2G144008	hypothetical protein LOC100191168	-1.91705
TC286668_ZM_x_at	GRMZM2G094074	hypothetical protein LOC100192550	-1.74376
TC280967_ZM_at	GRMZM2G104613	3-isopropylmalate dehydrogenase 2	-2.20076
TC306696_ZM_at	GRMZM2G005209	Putative uncharacterized protein	-1.71986
TC313509_ZM_x_at			-2.6912
TC293193_ZM_s_at			-2.35413
TC299250_ZM_s_at	GRMZM2G341934	hypothetical protein LOC100191905	-1.30275
TC312097_ZM_s_at			-1.55936
TC294820_ZM_s_at	GRMZM2G019291	hypothetical protein LOC100192992	-1.51498
TC314571_ZM_x_at	GRMZM2G141911		1.25331
TC311496_ZM_at	GRMZM2G055682	hypothetical protein LOC100273359	-1.79156
TC309652_ZM_at	GRMZM2G123633	invertase cell wall3	1.31874
TC287471_ZM_s_at	GRMZM5G843793		-1.81925
TC292584_ZM_x_at	GRMZM2G171372	hypothetical protein LOC100193568	1.3156
TC305672_ZM_x_at	GRMZM2G147721	hypothetical protein LOC100192004	-1.81933
TC285686_ZM_at	GRMZM2G155253	hypothetical protein LOC100272845	1.22919
TC296106_ZM_at	GRMZM2G024468	hypothetical protein LOC100193481	-1.92899
TC299686_ZM_s_at			-2.41844
TC299130_ZM_x_at	GRMZM2G024354	60S ribosomal protein L15	-2.27645
TC282519_ZM_s_at	GRMZM2G108976	Actin-related protein 2/3 complex subunit 5	-1.86417
TC309873_ZM_x_at			-1.6608
TC298928_ZM_x_at	GRMZM2G007555		-1.68465
TC302861_ZM_at			-1.57737
TC310174_ZM_at	GRMZM2G110983	LOC100284762	-1.9669
TC294790_ZM_at	GRMZM2G359397	hypothetical protein LOC100272546	-2.22802
TC281165_ZM_x_at	GRMZM2G023520	hypothetical protein LOC100277114	-1.60659
TC304937_ZM_s_at	GRMZM2G106427	hypothetical protein LOC100193788	-1.62649
TC287162_ZM_s_at			2.65393
TC286854_ZM_x_at	GRMZM2G012160	cystatin2	2.03668
TC292766_ZM_x_at			1.47509
TC295568_ZM_at	GRMZM2G060505	hypothetical protein LOC100194358	-1.28096
TC281938_ZM_at	GRMZM2G138881	ER lumen protein retaining receptor C28H8.4	-1.90115
TC310686_ZM_s_at			-1.91769
TC285852_ZM_x_at	GRMZM2G033130	Putative uncharacterized protein	-1.68501
TC293477_ZM_s_at	GRMZM2G077034	gibberellin-regulated protein 2	-3.19324
TC300511_ZM_at	GRMZM2G424577	Putative uncharacterized protein	-1.31266
TC305557_ZM_x_at	GRMZM2G450498	O-succinylhomoserine sulfhydrylase	2.14491
TC298732_ZM_x_at	GRMZM2G009412	60S ribosomal protein L44	-1.8921
TC312471_ZM_s_at	GRMZM2G109725	LOC100281615	-1.45346
TC288923_ZM_s_at	GRMZM2G114706	ankyrin protein kinase-like	-1.60101
AW146984_ZM_s_at	GRMZM2G107289	hypothetical protein LOC100217258	-1.50133
TC310178_ZM_at			1.16732
TC301072_ZM_s_at	AC197266.3_FG010		-1.70949
TC281930_ZM_s_at	GRMZM2G101547	hypothetical protein LOC100193191	-2.07129
TC288467_ZM_s_at	AC155434.2_FG004	hypothetical protein LOC100304359	-1.92605
TC289454_ZM_s_at	GRMZM2G318213	LOC100281624	-1.52962
TC281619_ZM_at	GRMZM2G034183	hypothetical protein LOC100193049	-1.65365
TC293699_ZM_at	AC187157.4_FG002	hypothetical protein LOC100216910	-1.24106
TC288093_ZM_x_at	GRMZM2G125512	hypothetical protein LOC100276831	-2.01587
TC312028_ZM_s_at	GRMZM2G032049	glutaminyl-tRNA synthetase	-2.74791
TC307370_ZM_at	GRMZM2G140078		-1.37039
TC298825_ZM_at	GRMZM2G060373	40S ribosomal protein S29	-1.37645
TC310586_ZM_x_at			-1.68183
TC287756_ZM_at	GRMZM2G137788		-1.69673
TC288000_ZM_at			-2.19873
TC311638_ZM_at	GRMZM2G324162		-2.53807
TC289347_ZM_at	GRMZM2G118214	hypothetical protein LOC100273197	-1.62444
TC311578_ZM_at	GRMZM2G181362	lysine-ketoglutarate reductase/saccharopine dehydrogenase1	-2.36845
TC293852_ZM_at	GRMZM2G173195	hypothetical protein LOC100191807	1.93905
TC279852_ZM_at	AC203173.3_FG004	hypothetical protein LOC100272648	-2.42331
TC293764_ZM_at	GRMZM2G115817	hypothetical protein LOC100191252	-1.787
TC305518_ZM_at	GRMZM5G876898	hypothetical protein LOC100279332	-1.77777
TC313737_ZM_s_at			-1.34367
TC299246_ZM_at	GRMZM2G136534	hypothetical protein LOC100192482	-2.42777
TC279265_ZM_x_at	GRMZM2G053023	thioredoxin H-type 5	-2.39318
TC305672_ZM_at	GRMZM2G147721	hypothetical protein LOC100192004	-1.82782
TC294258_ZM_s_at	GRMZM2G106133	high mobility group I/Y-2	-1.90631
TC293156_ZM_x_at	GRMZM2G049159	hypothetical protein LOC100216906	-1.52947
TC294641_ZM_at	GRMZM2G018579	hypothetical protein LOC100277382 (LOC100277382), mRNA	-1.24937
TC288181_ZM_at			-1.9737
TC304879_ZM_at	GRMZM2G151041	hypothetical protein LOC100383847	-1.73404
TC313677_ZM_at			-1.39764
TC297983_ZM_s_at	GRMZM2G142640	60S ribosomal protein L24	-2.16196
TC285831_ZM_at	GRMZM2G308689	hypothetical protein LOC100272811	-1.34346
TC292001_ZM_at	GRMZM2G049623	hypothetical protein LOC100383039	-1.50048
TC306345_ZM_at	GRMZM2G034096	hypothetical protein LOC100276291	-1.60716
TC301189_ZM_at	GRMZM2G077258	hypothetical protein LOC100272441	-1.29138
TC285609_ZM_at	GRMZM2G130062	2-isopropylmalate synthase B	-2.21247
TC310175_ZM_at	GRMZM2G146358	hypothetical protein LOC100216841	-2.51807
TC305558_ZM_at	GRMZM2G170061	hypothetical protein LOC100194030	-1.68002
TC300196_ZM_at	GRMZM2G092459	hypothetical protein LOC100384280	-1.67578
TC280099_ZM_s_at	GRMZM2G046348	hypothetical protein LOC100192887	-2.01822
TC289660_ZM_at	GRMZM2G140527		1.30817
TC280098_ZM_s_at	GRMZM2G047971	hypothetical protein LOC100193699	-2.5491
TC289397_ZM_at	GRMZM2G083346	cleavage and polyadenylation specificity factor, 73 kDa subunit	-1.18007
TC311696_ZM_at	GRMZM2G137558	Putative uncharacterized protein	-1.60339
TC282277_ZM_at	GRMZM2G009598	DNA binding protein	-1.46336
TC299625_ZM_at	GRMZM2G433801		-1.65299
TC298584_ZM_at	GRMZM2G172244	LOC100283729	-2.23896
TC310375_ZM_x_at			-1.82434
TC298302_ZM_x_at			-1.97643
TC303867_ZM_x_at	GRMZM2G034810		-1.22231
TC311829_ZM_s_at	GRMZM2G129007	ATP-dependent RNA helicase dhh1	-1.50755
TC312640_ZM_at			-1.71162
TC297709_ZM_s_at	GRMZM2G425719	hypothetical protein LOC100272892	1.22058
TC305163_ZM_at			-1.71236
TC298720_ZM_s_at	GRMZM2G014387	hypothetical protein LOC100276754	-1.87051
TC301388_ZM_at	GRMZM2G084347	hypothetical protein LOC100382566	-1.25408
TC299018_ZM_at	GRMZM2G320135	ATP-dependent Clp protease proteolytic subunit	-1.36781
TC286427_ZM_at			1.59427
TC282355_ZM_s_at	GRMZM2G091362	hypothetical protein LOC100277882	-1.8196
TC288616_ZM_at			-1.26046
CO467204_ZM_at			1.45207
TC298631_ZM_at	AC191676.3_FG011		-2.63861
TC279267_ZM_at	GRMZM2G431703	Protein transport protein SEC61 gamma subunit	-1.35036
TC306424_ZM_at	GRMZM2G078656		-1.30678
TC287445_ZM_at	GRMZM5G845601		1.35884
TC281930_ZM_at	GRMZM2G101547	hypothetical protein LOC100193191	-2.11452
TC297995_ZM_at	GRMZM2G080509	GATA transcription factor 25	-1.83146
TC286305_ZM_s_at	GRMZM2G004699	xyloglucan endotransglucosylase/hydrolase	-2.2299
TC283156_ZM_at	GRMZM2G418232	hypothetical protein LOC100381748	-1.78988
TC292106_ZM_at	GRMZM2G105364	GAST1 protein	-1.69106
TC311494_ZM_x_at	GRMZM2G159777	translocon at outer membrane of chloroplast34	-2.50414
TC304628_ZM_at	GRMZM2G147709	LOC100282016	-2.44596
TC312347_ZM_x_at			-1.49737
TC297236_ZM_at	GRMZM2G000254	hypothetical protein LOC100216645	1.21724
TC310052_ZM_s_at			-1.93817
TC304766_ZM_x_at	GRMZM2G125452	hypothetical protein LOC100383846	-1.61296
CD444325_ZM_at			1.29163
TC306560_ZM_at	GRMZM2G472052	nucleic acid binding protein	1.56188
TC289977_ZM_at	GRMZM2G172032		2.02916
TC298353_ZM_at	AC187094.4_FG002		-3.23338
TC298896_ZM_x_at	GRMZM2G141432	Histone H2B	-2.07952
TC299635_ZM_at	GRMZM2G064268	LOC100282110	-1.66901
TC313690_ZM_at	GRMZM2G062396	hypothetical protein LOC100191369	1.71477
TC293289_ZM_s_at			-1.74813
TC292475_ZM_at	GRMZM2G075630	60S acidic ribosomal protein P2APutative uncharacterized protein ;	-2.65085
TC310609_ZM_at	GRMZM2G311220	calcium-dependent protein kinase, isoform AK1	-1.82652
TC280098_ZM_at	GRMZM2G047971	hypothetical protein LOC100193699	-2.9101
TC281224_ZM_at	GRMZM2G413193	hypothetical protein LOC100192596	-1.69819
TC286071_ZM_at	GRMZM2G078566	glucan endo-1,3-beta-glucosidase 5	1.45311
TC298929_ZM_at	GRMZM2G173424	hypothetical protein LOC100192607	-1.38423
TC300161_ZM_at	GRMZM2G148709	hypothetical protein LOC100273441	-1.97299
TC295144_ZM_s_at	GRMZM2G438622	hypothetical protein LOC100384304	-2.01192
TC313192_ZM_s_at			1.38524
TC282401_ZM_at	GRMZM2G020291		-1.54047
TC287136_ZM_s_at	GRMZM2G102161	MADS-domain transcription factor	-2.00619
TC294836_ZM_at	GRMZM2G088828	hypothetical protein LOC100383527	-1.58202
TC312576_ZM_at	GRMZM2G039112	hypothetical protein LOC100383396	-1.35276
TC292552_ZM_x_at	GRMZM2G016250	60S ribosomal protein L27	-2.65833
TC288286_ZM_at	GRMZM2G431708	hypothetical protein LOC100280420	-1.98424
TC281480_ZM_s_at	GRMZM2G017089	LOC100282926	-1.74183
TC280698_ZM_x_at	GRMZM2G032766	hypothetical protein LOC100279462	1.2987
TC298734_ZM_at			-2.26852
TC288272_ZM_at	GRMZM2G025812	LOC100280864	-1.81987
TC298242_ZM_at	GRMZM2G037923	LOC100285738	-1.4551
TC287751_ZM_s_at	GRMZM2G121456	hypothetical protein LOC100194286	-1.52754
TC294545_ZM_s_at	GRMZM2G112336	cellulose synthase-1	-2.18881
TC306318_ZM_at			-1.45361
TC301504_ZM_s_at	GRMZM2G322723	hypothetical protein LOC100382315	-1.65229
TC290407_ZM_at			-1.81517
TC294503_ZM_at	GRMZM2G050851	hypothetical protein LOC100384698	-3.24732
TC304756_ZM_at			-1.2771
TC281738_ZM_at			-2.0657
TC299892_ZM_x_at	GRMZM2G170870	50S ribosomal protein L6	-1.40705
TC298439_ZM_at	GRMZM2G153227	LOC100280920	-1.80426
TC282895_ZM_at	GRMZM2G011222	hypothetical protein LOC100192581	-1.42936
TC300485_ZM_s_at	GRMZM2G089493	hypothetical protein LOC100191708	-2.58147
TC301764_ZM_x_at			1.22793
TC280163_ZM_s_at	GRMZM2G089713	Sucrose synthase 1 (EC 2.4.1.13)(Sucrose-UDP glucosyltransferase 1)(Shrunken-1)	-1.94075
TC283316_ZM_at	GRMZM2G093947		-2.60372
TC310376_ZM_at	GRMZM2G010054	hypothetical protein LOC100384351	-1.63384
TC294214_ZM_x_at	GRMZM2G121186	LOC542588 (si946054f08), mRNA	-2.05738
TC293389_ZM_s_at			-1.43902
TC285571_ZM_at			-2.19646
TC306783_ZM_at	GRMZM2G089308	hypothetical protein LOC100273309	-1.21276
TC293339_ZM_at	GRMZM2G110558	hypothetical protein LOC100274751	-1.51373
TC311107_ZM_x_at	GRMZM2G163468	Putative uncharacterized protein	-1.87199
TC289806_ZM_at	GRMZM2G025215	LOC100281396	-1.78138
TC305023_ZM_s_at			-1.72062
TC309278_ZM_at	GRMZM2G170941		-1.23893
TC310159_ZM_x_at	GRMZM2G110735	hypothetical protein LOC100274698	-2.21938
TC299024_ZM_at	GRMZM2G474883	LOC100284211	-1.68191
TC295947_ZM_at	GRMZM2G178880	hypothetical protein LOC100191890	-1.83124
TC311374_ZM_at			-2.09
TC300368_ZM_at	GRMZM2G037617		-1.45592
TC304912_ZM_s_at	GRMZM2G027728	60S ribosomal protein L30	-2.04357
TC302492_ZM_at	GRMZM2G394450	Beta-fructofuranosidase 1 Precursor (EC 3.2.1.26)(Sucrose 1)(Invertase 1)	2.27507
TC288183_ZM_s_at	GRMZM2G060798	hypothetical protein LOC100279979	1.20075
TC286251_ZM_at			-1.40364
TC298527_ZM_x_at	GRMZM2G083551	LOC100281371	-1.68499
TC288128_ZM_s_at	GRMZM2G073123	hypothetical protein LOC100275732	-2.04644
TC299986_ZM_at	GRMZM5G874500	hypothetical protein LOC100193566	-1.95605
TC298632_ZM_x_at	GRMZM2G081102	hypothetical protein LOC100273645	-2.422
TC305274_ZM_at	GRMZM2G126026	CCT motif family protein	-1.61755
TC287563_ZM_at	GRMZM2G108133	Putative uncharacterized protein	1.61087
TC304951_ZM_at	GRMZM2G050800		-1.81527
TC284076_ZM_at	AC191251.3_FG005	cell differentiation protein rcd1	-1.264
TC279595_ZM_at	AC212565.3_FG001	Histone H4	-1.94038
TC298354_ZM_x_at	GRMZM2G181336	hypothetical protein LOC100193672 (LOC100193672), mRNA	-1.79148
TC310305_ZM_s_at	GRMZM2G123495	hypothetical protein LOC100272919	-1.89091
TC312897_ZM_at	GRMZM2G333874		1.2589
TC312477_ZM_s_at	GRMZM2G012209	hypothetical protein LOC100192551	-1.86867
TC299480_ZM_at	GRMZM2G327564	Ribosomal protein L26 Fragment	-2.07728
TC313023_ZM_at	AC209208.3_FG005	hypothetical protein LOC100278464	-1.71363
TC281744_ZM_x_at	GRMZM2G075290	hypothetical protein LOC100274577	-1.34004
TC310863_ZM_s_at	GRMZM2G025214	STIP1 homology and U box-containing protein 1	-2.30949
TC282110_ZM_at	GRMZM2G076688	hypothetical protein LOC100192822	-1.46191
TC285484_ZM_s_at			1.24658
TC280455_ZM_at	AC195860.3_FG006	hypothetical protein LOC100191559	-2.4358
TC309817_ZM_x_at			-1.58225
TC293971_ZM_at	GRMZM5G897988	LOC100283523	-1.78365
TC290042_ZM_at	GRMZM2G091756	mitochondrial glycoprotein	-1.70544
TC311813_ZM_s_at	GRMZM5G841727	hypothetical protein LOC100383299	-1.98963
TC310408_ZM_x_at			-1.45182
TC298698_ZM_s_at	GRMZM2G160541		2.1582
TC279307_ZM_at	GRMZM2G077463	signal peptidase complex subunit 3	-2.05559
TC306621_ZM_at	GRMZM2G169333	hypothetical protein LOC100273102	1.33724
TC298319_ZM_at	GRMZM2G113873	hypothetical protein LOC100191523	-1.5831
TC294083_ZM_at	GRMZM2G060611	hypothetical protein LOC100217123	-1.66998
TC314687_ZM_at	GRMZM2G166005	hypothetical protein LOC100381819 (LOC100381819), mRNA	1.33376
TC283159_ZM_at	GRMZM2G420743	dirigent-like protein pDIR3	-1.35298
TC299429_ZM_at	GRMZM2G149481	auxin transporter-like protein 3	1.23836
TC293698_ZM_s_at	AC214040.3_FG009		-2.02891
TC288467_ZM_at			-1.60044
TC293822_ZM_at	GRMZM2G179810	hypothetical protein LOC100275070	1.34734
TC310247_ZM_at	GRMZM2G066290	hypothetical protein LOC100193244	-2.00559
TC279442_ZM_at	GRMZM2G700188	hypothetical protein LOC100273263	1.24165
TC285654_ZM_at	GRMZM5G867518	LOC100283674	-2.39606
TC305368_ZM_at	GRMZM2G443078		1.14639
TC279957_ZM_at			1.27183
TC310338_ZM_at			1.63108
TC302077_ZM_at	GRMZM2G015126	ankyrin like protein	-1.41307
TC298398_ZM_s_at			-2.52545
TC293660_ZM_at	GRMZM2G155593	LOC100282729	-1.59434
TC311277_ZM_at	GRMZM2G501218		-1.77947
TC296811_ZM_x_at	GRMZM2G338809	hypothetical protein LOC100382111 (LOC100382111), mRNA	1.53269
TC300461_ZM_s_at	GRMZM5G819438	NudC domain-containing protein 2	-1.81086
TC312980_ZM_s_at	GRMZM2G066400	hypothetical protein LOC100194007	-1.85767
TC288128_ZM_at	GRMZM2G073123	hypothetical protein LOC100275732	-2.60752
TC314748_ZM_s_at	GRMZM2G179063	hypothetical protein LOC100382444	1.39768
TC306898_ZM_s_at	GRMZM2G028190	hypothetical protein LOC100191432	-1.68157
TC285590_ZM_at			-1.93654
TC286031_ZM_at	GRMZM2G416751		-1.88561
CO442459_ZM_at			1.25756
TC306546_ZM_at	GRMZM2G060817	hypothetical protein LOC100191510	-1.86817
TC313288_ZM_x_at	GRMZM2G096815	hypothetical protein LOC100194268	-1.58525
TC310189_ZM_x_at	GRMZM2G096693	hypothetical protein LOC100279488	-1.92661
TC294622_ZM_at	GRMZM2G131539	hypothetical protein LOC100383381	-1.62796
TC305054_ZM_s_at	GRMZM2G153991	FK506-binding protein 2-1	-2.1302
TC282684_ZM_s_at	GRMZM2G168909	Putative uncharacterized protein	-2.0762
TC280667_ZM_at	GRMZM2G039983	WDL1	1.30477
TC305068_ZM_x_at	GRMZM2G378906	hypothetical protein LOC100383446	-1.35542
TC315261_ZM_x_at			1.37813
TC288400_ZM_s_at	GRMZM2G039454	Cellulose synthase-3 Fragment	-2.42701
TC293711_ZM_x_at	GRMZM2G061662		-1.54707
TC311709_ZM_at	GRMZM2G093902	hypothetical protein LOC100194112	-1.43133
TC280898_ZM_at	GRMZM2G161560	LOC100283317	-2.10547
TC291013_ZM_at	GRMZM2G303752	hypothetical protein LOC100383354	-1.23185
TC287699_ZM_at			1.84679
TC305235_ZM_at	GRMZM2G119703	histone deacetylase	-1.52658
TC305580_ZM_s_at	GRMZM2G022403	membrane protein	-2.05375
TC311569_ZM_x_at	GRMZM2G075637	nucleosome/chromatin assembly factor A104	-1.93261
TC310728_ZM_at	GRMZM2G071970	brittle stalk-2-like protein 4	-1.54645
TC313842_ZM_at	GRMZM2G052935	Aspartokinase (EC 2.7.2.4)	-1.26146
TC280201_ZM_at	GRMZM2G412440	Putative uncharacterized protein	-1.74399
TC299609_ZM_at	GRMZM2G122277	hypothetical protein LOC100382337	-1.97719
TC311056_ZM_at	GRMZM2G068193	hypothetical protein LOC100279288	-1.44404
TC311744_ZM_x_at			-1.75547
TC305171_ZM_s_at	GRMZM2G109140	ubiquitin-protein ligase	-1.29904
TC298194_ZM_s_at	GRMZM2G060669	hypothetical protein LOC100381502	-2.00835
TC298939_ZM_at	GRMZM2G399921		1.35204
TC281668_ZM_s_at	GRMZM2G106213	ADP-glucose pyrophosphorylase small subunit	-2.02986
TC299196_ZM_x_at	GRMZM2G065950	hypothetical protein LOC100273641	-1.76703
TC279848_ZM_x_at	GRMZM5G899149	hypothetical protein LOC100193262	-2.2017
TC283511_ZM_at	GRMZM2G042797	hypothetical protein LOC100274582	-1.27691
TC301702_ZM_at	GRMZM2G120942	transcription initiation factor TFIID subunit 10	-1.46545
TC310798_ZM_at	GRMZM2G031802	ER lumen protein retaining receptor	-1.85619
TC315437_ZM_x_at	GRMZM5G889769	hypothetical protein LOC100272704	1.30956
TC305257_ZM_x_at	GRMZM5G872392	hypothetical protein LOC100280206 (LOC100280206), mRNA	-1.23281
TC280334_ZM_at	GRMZM2G357296	40S ribosomal protein S27a	-2.06199
TC283260_ZM_at	GRMZM2G083745	ribosomal RNA methyltransferase 1	-1.34395
TC306434_ZM_at	GRMZM2G129804	LOC100285955	-1.75029
TC302292_ZM_at	GRMZM5G878725		-1.68099
TC294490_ZM_at	GRMZM2G038791	hypothetical protein LOC100272744	-1.40525
TC285663_ZM_at			-1.24984
TC300437_ZM_s_at	GRMZM2G048703	hypothetical protein LOC100193783	-1.72421
TC295107_ZM_at	GRMZM2G098420	autophagy protein 5	-1.29667
TC300432_ZM_x_at			-1.64804
TC279870_ZM_x_at			1.63301
TC305404_ZM_x_at	GRMZM2G002617	hypothetical protein LOC100144300	-1.99355
TC287165_ZM_s_at	GRMZM2G117989	defence-related protein (inra2(prp)), mRNA	3.28011
TC295231_ZM_at			1.18886
TC289263_ZM_s_at	GRMZM2G177151	CHCH domain containing protein	-2.181
TC298538_ZM_s_at	GRMZM2G083551	LOC100281371	-1.81098
TC299248_ZM_s_at	GRMZM2G080183	LOC100286338	1.92867
TC302239_ZM_at	GRMZM2G010745	hypothetical protein LOC100193650	-1.51462
TC286665_ZM_x_at	GRMZM5G805627	40S ribosomal protein S14 (Clone MCH1)	-1.6807
TC304766_ZM_at			-1.78028
TC315842_ZM_x_at	GRMZM2G036826		1.30617
TC286559_ZM_at	GRMZM2G306345	Truncated cytosolic orthophosphate dikinase	-1.38549
TC306940_ZM_at	GRMZM2G100448		-1.69882
TC299526_ZM_s_at	GRMZM2G106590	Putative uncharacterized protein	-1.77614
TC283125_ZM_at	GRMZM2G065839	hypothetical protein LOC100273674	-1.7163
TC301407_ZM_at	GRMZM2G088083	hypothetical protein LOC100277402	-1.55433
TC305067_ZM_at			-1.58422
DR960452_ZM_at	GRMZM2G055936	LOC100283392	1.13339
TC288162_ZM_s_at	GRMZM2G021742	hypothetical protein LOC100273115	-1.8029
TC289122_ZM_s_at	GRMZM2G045753	hypothetical protein LOC100272241	-1.5934
TC295970_ZM_at	GRMZM2G328772	AS-ZmSLR protein	2.04155
TC301237_ZM_at	GRMZM2G058528	hypothetical protein LOC100193326	-1.87151
TC282283_ZM_at	GRMZM2G029547		1.50532
TC311393_ZM_at	GRMZM2G445958	hypothetical protein LOC100272286	-1.36171
TC295940_ZM_at			2.54051
TC292787_ZM_at	GRMZM2G149717	Putative uncharacterized protein	-1.84317
TC310159_ZM_at	GRMZM2G110735	hypothetical protein LOC100274698	-1.9471
TC310537_ZM_s_at	GRMZM2G037452	Putative uncharacterized protein	1.29994
TC312694_ZM_at	GRMZM2G346861	thaumatin-like protein 1	1.61288
TC293670_ZM_at	GRMZM5G818887	LOC100240689	-1.91375
TC282247_ZM_at	GRMZM5G865298		1.21357
TC292505_ZM_s_at	GRMZM2G078569	LOC100193830 (pco103958), mRNA	-2.07008
TC311886_ZM_at	GRMZM2G067028	LOC100283949	-1.44901
TC304928_ZM_s_at	GRMZM2G053397	cycloeucalenol cycloisomerase	-1.41278
TC297941_ZM_s_at	GRMZM2G057642	hypothetical protein LOC100303796	-1.83017
TC304934_ZM_at			-1.74393
TC305535_ZM_at	GRMZM2G023008	LOC100285322	-2.05471
TC313928_ZM_at	GRMZM2G081774		1.23784
TC315524_ZM_at			1.26005
TC285581_ZM_x_at	GRMZM2G080222	40S ribosomal protein S15	-1.99998
TC310572_ZM_at	GRMZM2G137375	hypothetical protein LOC100275111	-2.04951
TC300338_ZM_at	GRMZM5G832740	protein yippee-like	-1.58878
TC311015_ZM_at	GRMZM2G018820	hypothetical protein LOC100191201	-2.46691
TC298827_ZM_x_at	GRMZM2G152552	Putative uncharacterized protein	-1.62782
TC281223_ZM_at	GRMZM2G390790		-1.39394
TC300098_ZM_at	GRMZM2G013726	hypothetical protein LOC100272982	2.43931
TC311045_ZM_at	GRMZM2G138128	hypothetical protein LOC100191224	-2.03551
TC288071_ZM_at	GRMZM2G163914	hypothetical protein LOC100383571	-1.68555
TC281583_ZM_at	GRMZM2G034764	LOC100284908	1.52243
TC303259_ZM_s_at	GRMZM2G110968	hypothetical protein LOC100272518	1.24331
TC281492_ZM_at	GRMZM2G169080		-1.48786
TC293367_ZM_at	GRMZM2G003038	protein arginine N-methyltransferase 1	-2.101
TC286703_ZM_x_at	GRMZM2G057441	hypothetical protein LOC100381933	-1.84695
TC301302_ZM_at	GRMZM2G076087	hypothetical protein LOC100274273	-1.86676
TC295589_ZM_at	GRMZM2G177812	ABC transporter C05D10.3 in chromosome III	1.22095
TC292762_ZM_s_at			-1.34215
TC299291_ZM_at	GRMZM2G083262	hypothetical protein LOC100193869	-2.22371
TC310958_ZM_s_at			-1.59757
TC301740_ZM_at			-1.69071
TC304956_ZM_s_at			-1.36854
TC312030_ZM_x_at			-2.54826
TC307110_ZM_s_at	GRMZM2G162764	hypothetical protein LOC100382155	-1.27122
TC311717_ZM_at	GRMZM2G042006	hypothetical protein LOC100192817	-1.44575
TC282363_ZM_at	GRMZM2G037431	polygalacturonase	-2.1703
TC280439_ZM_s_at	GRMZM2G143791	hypothetical protein LOC100279409	-1.53151
TC312171_ZM_at	GRMZM2G003108	CRAL/TRIO domain containing protein	-1.58088
TC279626_ZM_at	GRMZM2G073628		-2.24252
TC294273_ZM_at	GRMZM2G153863	hypothetical protein LOC100272779	-1.54555
TC305605_ZM_at	GRMZM2G006107	hypothetical protein LOC100192934	-1.87594
TC286882_ZM_at	GRMZM5G843213	Putative uncharacterized protein	-1.68235
TC300662_ZM_s_at	GRMZM2G339122	alpha expansin1	-2.3917
TC299534_ZM_s_at	GRMZM2G401139	Putative uncharacterized proteinUbiquinol-cytochrome c reductase complex ubiquinone-binding protein QP-C ;	-1.86231
TC286438_ZM_at			1.2096
TC283467_ZM_at			2.27618
TC307453_ZM_at	GRMZM2G081719	hypothetical protein LOC100384643	1.54818
TC305404_ZM_at	GRMZM2G002617	hypothetical protein LOC100144300	-2.37144
TC292099_ZM_at	GRMZM2G109448	Histone H2A	-3.05364
TC311747_ZM_s_at			-1.54936
TC306835_ZM_s_at	GRMZM5G881296	hypothetical protein LOC100381986	-1.84527
TC282436_ZM_at	GRMZM2G044902	hypothetical protein LOC100193187	1.2219
TC305791_ZM_at	GRMZM2G306760	LOC100277318 (cl45976_-1b), mRNA	-1.9177
TC294231_ZM_at	GRMZM2G110714	hypothetical protein LOC100384708	-1.52058
TC304743_ZM_at	GRMZM2G553314		-1.68494
TC299893_ZM_x_at	GRMZM2G086788	50S ribosomal protein L6	-1.48646
TC306416_ZM_x_at	GRMZM2G033926	hypothetical protein LOC100193515	-1.61077
TC290485_ZM_at	GRMZM2G070515		-1.53829
TC309890_ZM_s_at			-1.95684
TC279781_ZM_at	GRMZM5G814314	hypothetical protein LOC100280571	1.66946
TC286312_ZM_at	GRMZM2G179633	CCR4-NOT transcription complex subunit 7	-1.36791
TC297997_ZM_s_at	GRMZM2G165817	hypothetical protein LOC100383510	-1.56916
TC297318_ZM_x_at	GRMZM2G108032	hypothetical protein LOC100272986	1.29516
TC292121_ZM_at			-2.51529
TC305707_ZM_at			-1.69488
TC310939_ZM_at	GRMZM2G063949	dTDP-glucose 4,6-dehydratase	-1.78523
TC302465_ZM_at	GRMZM2G116376	serine/threonine-protein kinase WNK4	-1.24286
TC294185_ZM_at	GRMZM2G700926	LOC100280512	-2.26192
TC306072_ZM_at			-1.42322
TC286430_ZM_at			-2.07003
TC298633_ZM_at	GRMZM2G145280	60S ribosomal protein L13-2	-2.08018
AFFX-Zm-actin-5_at			-1.3356
TC280819_ZM_x_at	GRMZM2G052844	hypothetical protein LOC100273574	-1.99741
TC305071_ZM_at	GRMZM2G063643	hypothetical protein LOC100272497	-1.47954
TC304633_ZM_s_at	GRMZM2G167505	hypothetical protein LOC100280293	-2.10613
TC310622_ZM_s_at	GRMZM2G009794		-1.80404
TC282184_ZM_s_at	GRMZM2G042807	LOC100284891	-1.6687
TC305523_ZM_at	GRMZM2G100735	Putative uncharacterized protein	-2.01038
TC305686_ZM_at			-1.99007
TC292286_ZM_s_at			-2.01869
TC288814_ZM_s_at	AC203966.5_FG005	LOC778427	-1.48468
TC287081_ZM_s_at	GRMZM2G121176	hypothetical protein LOC100191142	-1.6042
TC298333_ZM_at			1.27927
TC313101_ZM_at	GRMZM2G032314	hypothetical protein LOC100193749	-1.9749
TC293703_ZM_at	GRMZM2G134889	protein disulfide isomerase3	-1.94723
TC300664_ZM_x_at	GRMZM2G099860	trehalose-6-phosphate synthase	-1.68014
DT641431_ZM_s_at	GRMZM2G158629	hypothetical protein LOC100272552	1.20349
TC296635_ZM_x_at	GRMZM2G111907	LOC100280706	1.30996
TC312716_ZM_s_at	GRMZM2G405581	Putative uncharacterized protein	-1.39908
TC293701_ZM_at	GRMZM2G086669	ribosomal protein L35 containing protein	-2.56369
TC295202_ZM_at	GRMZM5G885473	hypothetical protein LOC100381351	-1.54285
TC294766_ZM_at	GRMZM2G110258	hypothetical protein LOC100193975	-1.62431
TC295402_ZM_at	GRMZM5G869984		1.26759
TC310682_ZM_s_at			-1.76189
TC310417_ZM_x_at			-1.39236
TC306935_ZM_at	GRMZM2G092021	hypothetical protein LOC100272635	-1.2904
TC306819_ZM_s_at	GRMZM2G157589	LOC542067	-1.4533
TC287505_ZM_at	GRMZM2G029573	hypothetical protein LOC100193467	-1.50882
TC293431_ZM_at	GRMZM2G044629	hypothetical protein LOC100279878	-1.54152
TC310038_ZM_at	GRMZM2G147256	hypothetical protein LOC100272842	-1.63797
TC300250_ZM_at	GRMZM5G816110	serine acetyltransferase3 (sat3), mRNA	-1.48847
TC299967_ZM_at			-1.9737
TC298525_ZM_s_at	GRMZM2G070693	hypothetical protein LOC100194123	-2.02748
TC313650_ZM_at			-1.43507
TC293425_ZM_at	GRMZM2G177654	LOC100283761	-1.94656
TC290953_ZM_at	GRMZM2G150424		-1.32577
TC305005_ZM_s_at	GRMZM2G422750	Chalcone synthase C2 (EC 2.3.1.74)(Naringenin-chalcone synthase C2)	3.63892
TC288216_ZM_at	GRMZM2G035599	ribose-5-phosphate isomerase	1.19928
TC279599_ZM_at	GRMZM2G024933		-2.37195
TC298915_ZM_at	GRMZM2G077278	hypothetical protein LOC100192108	-1.89711
TC280234_ZM_x_at			1.18165
TC306798_ZM_at	GRMZM2G040887	Putative uncharacterized protein	-1.37364
AFFX-Zm-actin-5_x_at			-1.33188
TC286854_ZM_s_at			2.04637
T23365_ZM_x_at	GRMZM2G044440		-1.30543
TC298527_ZM_at	GRMZM2G083551	LOC100281371	-1.80388
TC298658_ZM_at	GRMZM5G800734	Ankyrin repeat domain-containing protein 2Putative uncharacterized protein ;	-1.91379
TC286854_ZM_at	GRMZM2G012160	cystatin2	1.8234
TC281669_ZM_at	GRMZM2G106213	ADP-glucose pyrophosphorylase small subunit	-1.74027
TC312124_ZM_at	GRMZM2G117369	hypothetical protein LOC100273608	-1.60138
TC294323_ZM_at			1.20482
TC287480_ZM_x_at	GRMZM2G099363	Caffeoyl-CoA O-methyltransferase 2 (EC 2.1.1.104)(Trans-caffeoyl-CoA 3-O-methyltransferase 2)(CCoAOMT-2)(CCoAMT-2)	-1.70873
TC293286_ZM_at	GRMZM2G144610	hypothetical protein LOC100193093	-3.10443
TC289207_ZM_s_at	GRMZM2G396557	hypothetical protein LOC100278286	-1.40552
TC283453_ZM_at	GRMZM2G110212	MUS2 protein	-1.25108
TC305900_ZM_s_at	GRMZM2G006673	hypothetical protein LOC100304252	-1.65326
TC310296_ZM_s_at			-1.24421
TC294508_ZM_at	GRMZM2G118497	hypothetical protein LOC100381541	-1.44222
TC292891_ZM_at	GRMZM2G165506	pollen-specific protein C13	-2.16524
TC287209_ZM_x_at	GRMZM5G861582		-1.59582
TC305364_ZM_s_at	GRMZM2G086943	hypothetical protein LOC100192800	-1.80557
TC304594_ZM_at			1.20131
TC279824_ZM_s_at	GRMZM5G893252	LOC100283904	-1.8021
TC302239_ZM_s_at			-1.50677
TC282634_ZM_at	GRMZM5G824944	Formate tetrahyrofolate ligase Fragment	-1.53953
TC286347_ZM_s_at	GRMZM2G166963	hypothetical protein LOC100193910	-1.86682
TC295491_ZM_s_at	GRMZM2G112247	cellular retinaldehyde-binding/triple function, C-terminal (LOC100282866), mRNA	-3.01389
TC312500_ZM_at			-2.23831
TC286641_ZM_x_at	GRMZM2G110116	transcription factor BTF3	1.14984
TC279945_ZM_at	GRMZM2G040954	hypothetical protein LOC100272934	-1.42785
TC309873_ZM_at			-1.51812
TC305859_ZM_x_at	GRMZM2G168176	hypothetical protein LOC100216595	-1.55174
TC294113_ZM_at	GRMZM2G170365	pre-mRNA-splicing factor SF2	-1.7345
TC314836_ZM_s_at	GRMZM2G126447		-1.35243
TC302820_ZM_at	GRMZM2G133952		-1.43921
TC281542_ZM_at			-1.56616
TC289299_ZM_at	GRMZM2G079850	structural constituent of ribosome	-1.64883
TC292341_ZM_s_at	GRMZM2G051943	Endochitinase A Precursor (EC 3.2.1.14)(Seed chitinase A)	1.89375
TC293766_ZM_at	GRMZM2G131667	hypothetical protein LOC100276378	-1.48988
TC305709_ZM_s_at	GRMZM2G126706	ribonuclease P	-1.57455
TC311088_ZM_at	GRMZM2G009448	glycine-rich RNA-binding protein 7	-1.81764
TC296403_ZM_x_at			1.20551
TC282684_ZM_at	GRMZM2G168909	Putative uncharacterized protein	-2.24675
TC292390_ZM_s_at			-1.81363
TC305109_ZM_at	GRMZM2G025366	Putative uncharacterized protein	2.60491
TC287804_ZM_at	GRMZM2G043191	hypothetical protein LOC100279724	1.32068
TC306285_ZM_at	GRMZM2G080644	hypothetical protein LOC100193021	-1.3109
TC280354_ZM_s_at			-1.841
TC287042_ZM_at	GRMZM2G056695	hypothetical protein LOC100191508	-1.65052
TC280980_ZM_at	GRMZM2G053206	hypothetical protein LOC100272880	1.99864
TC306413_ZM_at	GRMZM2G009571	hypothetical protein LOC100191351	-1.52314
TC300700_ZM_s_at	GRMZM2G165007	hypothetical protein LOC100274214	-1.59615
TC299132_ZM_at	GRMZM2G084757	60S ribosomal protein L15	-2.40207
TC300126_ZM_s_at	GRMZM2G099754	serine/threonine-protein kinase NAK	-2.08079
TC293476_ZM_x_at	GRMZM2G077034	gibberellin-regulated protein 2	-1.35365
TC288057_ZM_at			1.58498
TC288655_ZM_at	GRMZM2G103909	fiber protein Fb2	1.17118
TC299967_ZM_x_at	GRMZM2G102891	acidic ribosomal protein P2a-2	-1.74115
TC280760_ZM_s_at	GRMZM2G174906	LOC100283056	-1.98143
TC307760_ZM_at	GRMZM2G412075		-1.80688
TC280446_ZM_x_at	GRMZM2G364748	LOC100285134	-1.60681
TC286644_ZM_at			-1.31857
TC292899_ZM_at	GRMZM2G051208	glycine cleavage system H protein 1	-1.95928
TC286995_ZM_at	GRMZM2G067045		-1.68111
TC292877_ZM_s_at	GRMZM2G087312	oxidoreductase	-1.44289
TC298616_ZM_at	GRMZM2G058496	hypothetical protein LOC100277009	-1.50069
TC299248_ZM_x_at	GRMZM2G080183	LOC100286338	1.86971
TC309949_ZM_x_at			1.35776
TC298166_ZM_x_at			1.26495
TC306535_ZM_s_at	GRMZM2G069865	hypothetical protein LOC100192885	-1.27751
TC280220_ZM_at	GRMZM2G045287	LOC100282614	-1.44756
TC289184_ZM_at	GRMZM2G060886	LOC100282545	-1.89243
TC286363_ZM_s_at	GRMZM2G016928	60S ribosomal protein L37a	-2.67147
TC287355_ZM_at	GRMZM2G181390	TMV-MP30 binding protein 2C	-1.39316
TC315261_ZM_at	GRMZM2G108254		1.39141
TC292843_ZM_s_at	GRMZM2G166281	cysteine protease 1	1.44758
TC288729_ZM_at	GRMZM2G124307	LOC100286188	-2.25427
TC299893_ZM_at	GRMZM2G086788	50S ribosomal protein L6	-1.50007
TC305278_ZM_at	GRMZM2G064133	hypothetical protein LOC100192580	-1.76124
TC292201_ZM_at	GRMZM2G702426	60S ribosomal protein L17	-2.25986
TC292148_ZM_at	GRMZM2G027232	hypothetical protein LOC100273719	-1.78353
TC289446_ZM_s_at	GRMZM2G045049		-1.52054
TC285802_ZM_s_at	GRMZM2G149115	hypothetical protein LOC100276303	-1.86757
TC293862_ZM_at	GRMZM2G493395	1-deoxy-D-xylulose 5-phosphate synthase	2.34389
TC280736_ZM_at	GRMZM2G148106	PL5L15	-1.90778
TC312541_ZM_x_at	GRMZM2G590771	hypothetical protein LOC100278827 (LOC100278827), mRNA	-2.08548
TC297918_ZM_s_at	GRMZM2G038032	LOC100280585	-2.41126
TC280245_ZM_s_at	GRMZM2G032564	60S ribosomal protein L34 (LOC100286075), mRNA	-2.07853
TC290683_ZM_at	AC211652.4_FG002	hypothetical protein LOC100274561	-1.58185
TC293797_ZM_at	GRMZM2G057508	hypothetical protein LOC100382435	-1.80629
TC311569_ZM_at	GRMZM2G075637	nucleosome/chromatin assembly factor A104	-1.88603
TC285649_ZM_s_at	GRMZM2G061912	LOC100282310	-1.61626
TC309817_ZM_at			-1.48888
TC311270_ZM_s_at	AC199315.4_FG001	Protein transport protein Sec61 beta subunitPutative uncharacterized protein ;	-2.15611
TC301614_ZM_at	GRMZM2G109967	LOC100281305	-1.30877
TC279887_ZM_s_at	GRMZM2G067476	hypothetical protein LOC100272685	-2.20738
TC293938_ZM_s_at	GRMZM5G832175	hypothetical protein LOC100216610	-1.39788
TC292448_ZM_at	GRMZM2G010257	60S acidic ribosomal protein P2APutative uncharacterized protein ;	-2.3482
TC292977_ZM_at	GRMZM2G174596	hypothetical protein LOC100273306	-1.29409
TC294490_ZM_s_at	GRMZM2G038791	hypothetical protein LOC100272744	-1.86864
TC313064_ZM_at	GRMZM2G107985	hypothetical protein LOC100277060	-1.61575
TC292637_ZM_at			-2.10546
DR807265_ZM_s_at			-1.59102
TC300471_ZM_at	GRMZM2G130548	HVA22-like protein a	-1.80711
TC285803_ZM_at	GRMZM2G003384	60S ribosomal protein L6	-2.55595
TC282110_ZM_s_at	GRMZM2G076688	hypothetical protein LOC100192822	-1.49658
TC295440_ZM_at	GRMZM2G156608	hypothetical protein LOC100383477	-1.40134
TC306184_ZM_at	GRMZM2G053079	hypothetical protein LOC100278967	-1.92558
TC289668_ZM_s_at	GRMZM2G305569		-1.646
TC291072_ZM_at	GRMZM2G386923		-1.39159
TC311494_ZM_at	GRMZM2G159777	translocon at outer membrane of chloroplast34	-2.4246
TC281102_ZM_s_at			-1.88015
TC288608_ZM_at	GRMZM2G027756	GCK-like kinase MIK	-1.62694
TC310586_ZM_s_at	GRMZM2G013002	LOC542496	-3.41125
TC295219_ZM_x_at			1.33128
TC288210_ZM_at	GRMZM2G040121	hypothetical protein LOC100382264	-1.74475
TC294561_ZM_s_at	GRMZM2G104538	Probable phytol kinase, chloroplastic Precursor (EC 2.7.-.-)	-1.76636
TC310690_ZM_at			-1.16848
TC280313_ZM_at	GRMZM2G025231	cellulose synthase7	-2.41136
TC302159_ZM_at	GRMZM2G087918	hypothetical protein LOC100275482	1.23524
TC281852_ZM_at	GRMZM2G049091	ATP binding protein	-1.77147
TC280899_ZM_at			1.22404
TC289923_ZM_at	GRMZM2G174669	LOC100285018	-1.35945
TC311045_ZM_x_at	GRMZM2G138128	hypothetical protein LOC100191224	-1.82897
TC293851_ZM_at	GRMZM2G155348	hypothetical protein LOC100273469	-1.42172
TC305502_ZM_x_at	GRMZM2G108355	PP2Ac-2 - Phosphatase 2A isoform 2 belonging to family 2	-1.70385
TC292502_ZM_at			-2.2448
TC311312_ZM_s_at	GRMZM2G071021	cytosolic aldehyde dehydrogenase RF2C	-2.0073
CO441708_ZM_x_at			1.51608
TC310800_ZM_at	GRMZM2G057150		-1.77352
TC280278_ZM_at	GRMZM5G850455	hypothetical protein LOC100194231	-1.67218
TC302179_ZM_at	GRMZM2G156069	Putative uncharacterized protein	-1.37193
TC298695_ZM_s_at	GRMZM2G078754	hypothetical protein LOC100272607	-1.89624
TC279262_ZM_s_at	GRMZM2G130398	proteasome subunit alpha type 3	-2.22949
TC293022_ZM_at	GRMZM2G372870	dnaJ protein	-1.6367
TC281718_ZM_at			-1.44014
TC299457_ZM_at	GRMZM2G556667		-2.59782
TC313860_ZM_at	GRMZM2G031400		-1.78116
TC284823_ZM_at			1.15894
TC295018_ZM_at	GRMZM2G022662	elongation factor P	-1.97785
TC300268_ZM_at	GRMZM2G159535	adenosine 5'-phosphosulfate reductase 4	-1.47429
TC292628_ZM_at	GRMZM2G125777	hypothetical protein LOC100382324	-1.59778
TC312355_ZM_s_at			-1.65996
TC279852_ZM_s_at			-2.44429
TC289248_ZM_at	GRMZM2G005737	Nucleic acid binding proteinPutative uncharacterized protein ;	-1.72185
TC287606_ZM_s_at			1.96239
TC311658_ZM_at	GRMZM2G391364	LOC100282202	-1.38103
TC300046_ZM_x_at	GRMZM2G173192	hypothetical protein LOC100193279	1.82914
TC300831_ZM_at			-1.61106
TC312092_ZM_at	GRMZM2G049382	hypothetical protein LOC100278715	-1.24677
TC311736_ZM_at			-1.63022
TC286789_ZM_at	GRMZM2G073498	hypothetical protein LOC100217058	-1.95606
TC279502_ZM_s_at	GRMZM2G089491	protein transport protein SEC61 gamma subunit	-2.37119
TC293156_ZM_at	GRMZM2G049159	hypothetical protein LOC100216906	-1.59058
TC293034_ZM_s_at	GRMZM2G142013	Putative uncharacterized protein	-1.85051
TC287676_ZM_at	GRMZM2G107336	hypothetical protein LOC100192863	-2.14584
TC285659_ZM_at	GRMZM2G116360	hypothetical protein LOC100217152	-1.67891
TC309915_ZM_x_at			-1.56471
TC300986_ZM_x_at	GRMZM5G834894	ribosome biogenesis protein NEP1	-1.83705
TC303259_ZM_at	GRMZM2G110968	hypothetical protein LOC100272518	1.29543
TC299133_ZM_at	GRMZM2G034794	60S ribosomal protein L15	-1.5738
TC298776_ZM_at	GRMZM2G154151	LOC100280989	-1.44555
TC283107_ZM_at	GRMZM2G143767	LOC100285866	-2.13356
TC279790_ZM_x_at	GRMZM5G814314	hypothetical protein LOC100280571	1.51922
CO443266_ZM_s_at	GRMZM2G106928	LOC100136885	-1.57835
TC281886_ZM_at	GRMZM2G039385	phosphatidylserine synthase 2	1.5256
TC288796_ZM_at	GRMZM2G101457	carnitine racemase/ catalytic (LOC100284027), mRNA	1.89541
TC294363_ZM_s_at	GRMZM2G043147	phosphosulfolactate synthase-related protein	-2.24793
TC298383_ZM_at	GRMZM2G092743		-1.57432
TC298145_ZM_x_at			-1.21124
TC305809_ZM_at	GRMZM2G095955	hypothetical protein LOC100274493	-1.54832
TC281955_ZM_s_at	GRMZM5G851807		-1.63978
CF017581_ZM_s_at	GRMZM5G866082	LOC100283140	-2.00123
TC283006_ZM_at			-1.99131
TC280200_ZM_at			-1.87513
TC298899_ZM_s_at			-1.55119
TC299291_ZM_x_at	GRMZM2G083262	hypothetical protein LOC100193869	-2.06728
TC311323_ZM_s_at	GRMZM2G143443	hypothetical protein LOC100192572	-1.42503
TC285970_ZM_s_at	GRMZM2G150098	pyruvate kinase, cytosolic isozyme	2.08839
TC311778_ZM_s_at	GRMZM2G408242	hypothetical protein LOC100193909	-1.73692
TC280054_ZM_at	GRMZM2G081935	hypothetical protein LOC100276203	-1.40625
TC294758_ZM_at			-2.01681
TC279273_ZM_s_at	GRMZM2G131421	early nodulin 93	-2.15593
TC282981_ZM_s_at	GRMZM2G077293	hypothetical protein LOC100193900	-1.35319
TC279919_ZM_x_at	GRMZM5G852968	hypothetical protein LOC100191222	1.3335
TC283967_ZM_at	AC209819.3_FG005		1.23479
TC287960_ZM_at	GRMZM2G169688		-1.86764
TC289819_ZM_at			-1.47903
TC293952_ZM_s_at	GRMZM2G172883	Probable histone deacetylase 19 (EC 3.5.1.98)(RPD3 homolog)	-1.47205
TC300368_ZM_x_at			-1.43003
TC294310_ZM_x_at	GRMZM2G438386	LOC732784	-2.06256
TC291124_ZM_s_at	GRMZM2G016435	dynein light chain LC6, flagellar outer arm	1.561
TC280946_ZM_s_at	GRMZM2G031846	LOC100282309	-1.56342
TC302088_ZM_at	GRMZM2G438895		-1.7266
TC306784_ZM_x_at	GRMZM2G020148	hypothetical protein LOC100275507	-1.36002
TC313288_ZM_at	GRMZM2G096815	hypothetical protein LOC100194268	-1.53562
TC311241_ZM_at	GRMZM2G082271		-1.62641
TC298862_ZM_s_at	GRMZM2G083497	40S ribosomal protein S15a	-2.22302
TC288348_ZM_s_at	GRMZM2G173682	autophagy-related 4b	1.42815
TC310679_ZM_s_at	GRMZM2G162284	LOC100284781	-3.06161
TC305005_ZM_at	GRMZM2G422750	Chalcone synthase C2 (EC 2.3.1.74)(Naringenin-chalcone synthase C2)	1.97261
TC296753_ZM_at	GRMZM2G104938	gibberellin receptor GID1L2	1.5124
TC311245_ZM_at	GRMZM2G074472		-1.82563
TC288579_ZM_at	GRMZM2G089121	disulfide oxidoreductase/ monooxygenase	1.30301
TC289207_ZM_at	GRMZM2G396557	hypothetical protein LOC100278286	-1.34896
TC288074_ZM_s_at	GRMZM2G117388	Derlin-1.1 (ZmDerlin1-1)	-1.66539
TC293459_ZM_at	GRMZM2G151576	CONSTANS interacting protein 4	-1.56105
TC294659_ZM_at	GRMZM2G002034	hypothetical protein LOC100273736	1.37865
TC301630_ZM_at	GRMZM2G504401	hypothetical protein LOC100279019	-1.41319
TC310061_ZM_at	GRMZM2G157147	hypothetical protein LOC100216938	-1.38241
TC314529_ZM_at	GRMZM2G469795	hypothetical protein LOC100272722 (LOC100272722), mRNA	-1.8958
TC280419_ZM_x_at			1.23632
TC282037_ZM_at	GRMZM2G087103	hypothetical protein LOC100192017	-1.68556
TC288829_ZM_at			-1.50114
TC307556_ZM_at	GRMZM2G039650	hypothetical protein LOC100382420	-1.3117
TC290479_ZM_x_at	GRMZM2G032049	glutaminyl-tRNA synthetase	-1.25699
TC310157_ZM_at			1.21698
TC289112_ZM_at	GRMZM2G038950	mitochondrial import inner membrane translocase subunit TIM14	-1.4807
TC310996_ZM_at	GRMZM2G076962	hypothetical protein LOC100194184	-1.40689
TC308483_ZM_s_at	GRMZM2G086937		-1.77314
TC294660_ZM_s_at	GRMZM5G841900	3-5 exoribonuclease CSL4	-2.3378
TC292233_ZM_at	GRMZM2G134668	calnexin	-1.59722
TC286969_ZM_s_at	GRMZM2G125193	Putative uncharacterized protein	-1.97694
DT943534_ZM_s_at	GRMZM2G054361	hypothetical protein LOC100217270	1.15399
TC292579_ZM_x_at	GRMZM2G171372	hypothetical protein LOC100193568	-1.67257
TC298853_ZM_at	GRMZM2G018228	hypothetical protein LOC100280177	-2.76541
TC298787_ZM_s_at	AC233910.1_FG005		-2.3937
TC305068_ZM_s_at	GRMZM2G378906	hypothetical protein LOC100383446	-2.28545
TC301807_ZM_at	GRMZM2G001444	hypothetical protein LOC100277486	-1.39905
TC288779_ZM_at	GRMZM2G049398	hypothetical protein LOC100191814	-2.24812
TC283595_ZM_at	GRMZM2G176407	hypothetical protein LOC100278416	-1.38484
TC310749_ZM_s_at	GRMZM2G117642	Putative uncharacterized protein	-2.34579
TC298753_ZM_at	GRMZM2G160351	60S ribosomal protein L44	-2.14217
TC300986_ZM_at	GRMZM5G834894	ribosome biogenesis protein NEP1	-1.80456
TC295293_ZM_at	GRMZM2G015219	hypothetical protein LOC100216592	-1.59175
TC305305_ZM_s_at	GRMZM5G884325	Small nuclear ribonucleoprotein Sm D3	-2.7423
TC280702_ZM_at			-1.40001
TC288171_ZM_x_at	GRMZM2G032694	hypothetical protein LOC100383522	-1.60664
TC280400_ZM_at	GRMZM2G091481	Protein disulfide-isomerase Precursor (PDI)(EC 5.3.4.1)	-1.47374
TC294820_ZM_at	GRMZM2G019291	hypothetical protein LOC100192992	-1.48792
TC280102_ZM_x_at	GRMZM2G115901	60S ribosomal protein L32 Fragment	-1.89785
TC281942_ZM_s_at			1.22546
TC294418_ZM_at			-1.8216
TC292383_ZM_s_at			1.63054
TC290144_ZM_at	GRMZM2G446895		-1.45064
TC306778_ZM_s_at	GRMZM2G341271	hypothetical protein LOC100274688	-1.75939
TC308868_ZM_s_at	GRMZM2G031461	hypothetical protein LOC100217273	-1.28786
TC292416_ZM_x_at			-2.15529
TC287868_ZM_s_at	GRMZM2G170602		-1.57388
TC305081_ZM_s_at			-1.74483
TC298536_ZM_s_at			-1.68316
Beta_tub_Zm_end_x_at	GRMZM2G164696	Tubulin beta-1 chain (Beta-1-tubulin)	-2.7455
TC308042_ZM_at	GRMZM2G176486	hypothetical protein LOC100280158	-1.54383
TC297606_ZM_at	GRMZM2G106429		-1.29213
LOX12_ZM_at	GRMZM2G106748	lipoxygenase	-1.28912
TC300441_ZM_s_at	GRMZM2G059282	LOC100283809	-1.92704
T23365_ZM_at	GRMZM2G044440		-1.26543
TC279222_ZM_x_at			-3.60913
TC281421_ZM_at	GRMZM5G872070		-1.5318
TC301357_ZM_at	GRMZM2G118467	hypothetical protein LOC100279626	-1.51325
TC288171_ZM_at	GRMZM2G032694	hypothetical protein LOC100383522	-1.58241
TC284985_ZM_at	GRMZM2G060611	hypothetical protein LOC100217123	-1.40126
TC298607_ZM_s_at	GRMZM2G140609	hypothetical protein LOC100192600	-2.66152
TC285934_ZM_at	GRMZM2G069594	60S ribosomal protein L38	-2.22113
TC293810_ZM_s_at	GRMZM2G076539	hypothetical protein LOC100383868	-2.06084
TC292822_ZM_s_at	GRMZM2G028902	hypothetical protein LOC100274652	-1.46902
TC294766_ZM_s_at			-1.53479
TC287668_ZM_at			1.09928
TC300434_ZM_s_at	GRMZM2G079112	hypothetical protein LOC100383088	-1.40898
TC282254_ZM_at			-1.5201
TC300046_ZM_at	GRMZM2G173192	hypothetical protein LOC100193279	1.67449
TC293107_ZM_at	GRMZM2G361220	AP-1 complex subunit sigma-2	-1.2585
TC286604_ZM_at			-1.7163
TC309158_ZM_at	GRMZM2G044531	Putative uncharacterized protein	-1.5654
TC287538_ZM_at	GRMZM2G075333	LOC542166	2.31603
TC282906_ZM_at	GRMZM2G300788	hypothetical protein LOC100274059	1.21736
TC284570_ZM_at	GRMZM2G433801		-1.37861
TC282714_ZM_at	GRMZM2G108085	hypothetical protein LOC100192737	-1.19763
BE051545_ZM_x_at			1.25203
TC311329_ZM_x_at	GRMZM2G009849	Putative uncharacterized protein	-2.03647
TC310597_ZM_x_at	GRMZM2G025387	calcium-dependent protein kinase, isoform 2	-1.87544
TC312525_ZM_at	GRMZM2G169087	hypothetical protein LOC100384731	1.17802
TC280697_ZM_at	GRMZM2G032766	hypothetical protein LOC100279462	1.62085
TC285793_ZM_x_at	AC230013.2_FG007	LOC100283101	-1.29238
TC287284_ZM_at	AC155610.2_FG009		-1.68514
TC303215_ZM_x_at	GRMZM2G078210	hypothetical protein LOC100275827	1.23491
TC305688_ZM_at	GRMZM2G340749	Putative uncharacterized protein	-1.78551
TC288152_ZM_at	GRMZM2G147712	hypothetical protein LOC100191260	-1.5546
TC299291_ZM_s_at	GRMZM2G083262	hypothetical protein LOC100193869	-2.02075
TC295264_ZM_at	GRMZM2G077780	hypothetical protein LOC100381824	-1.22764
TC300937_ZM_at			-1.60948
TC311329_ZM_at	GRMZM2G009849	Putative uncharacterized protein	-1.92066
TC298323_ZM_at	GRMZM5G828229	hypothetical protein LOC100272772	1.53128
TC306510_ZM_s_at			-1.50039
TC285968_ZM_s_at			-1.8506
TC299351_ZM_x_at			-2.50782
TC306499_ZM_s_at	GRMZM2G044569	LOC100282293	-1.3084
TC282535_ZM_x_at	GRMZM2G386466		-1.16423
TC308399_ZM_at	GRMZM2G038401	hypothetical protein LOC100278654 (LOC100278654), mRNA	-1.84096
TC285653_ZM_at	GRMZM2G043350	hypothetical protein LOC100192496	-1.51579
TC312112_ZM_at	AC206201.3_FG004		-2.0471
TC290050_ZM_at	GRMZM2G096920	hypothetical protein LOC100381439	-1.19536
TC310856_ZM_at	GRMZM2G080048	Eukaryotic translation initiation factor 2 beta subunitPutative uncharacterized protein ;	-1.76049
TC287739_ZM_at	GRMZM2G017586	bHLH transcription factor	1.35501
TC311236_ZM_at	GRMZM2G479243		-1.69115
TC298078_ZM_at			1.24994
TC299133_ZM_x_at	GRMZM2G034794	60S ribosomal protein L15	-2.1984
TC293532_ZM_s_at	GRMZM2G003640	LOC732725	-1.73446
TC303209_ZM_at	GRMZM2G160585	glycosyltransferase	1.22342
TC288544_ZM_at	GRMZM2G085378	mitochondrion protein	-1.42646
TC312438_ZM_at	GRMZM2G108546	hypothetical protein LOC100278886	-1.6736
TC285791_ZM_s_at	GRMZM2G113720	LOC100286074	-2.17658
TC300757_ZM_at	GRMZM2G154169	putative GRF-interacting factor 2	-1.80835
TC300034_ZM_at	AC203985.4_FG005	prefoldin subunit 2	-2.06544
TC310374_ZM_at	GRMZM2G147243	hypothetical protein LOC100191581	-1.28069
TC281104_ZM_at	GRMZM2G145595	hypothetical protein LOC100381818	-1.6563
TC311287_ZM_at	GRMZM2G161566	shikimate kinase	1.59375
TC295792_ZM_at			-1.44732
TC304626_ZM_s_at	GRMZM2G043737	Putative uncharacterized protein	-2.39487
TC310176_ZM_at	GRMZM2G462325	hypothetical protein LOC100274092	-1.68808
TC292247_ZM_s_at	GRMZM2G092296	hypothetical protein LOC100194044	-2.39725
TC288326_ZM_at	GRMZM2G326195		-1.81803
TC299957_ZM_s_at	GRMZM2G426229	hypothetical protein LOC100193374	-1.81996
TC310597_ZM_at	GRMZM2G025387	calcium-dependent protein kinase, isoform 2	-1.88538
TC305572_ZM_at			-1.90507
TC293431_ZM_s_at	GRMZM2G044629	hypothetical protein LOC100279878	-1.65623
TC306306_ZM_at			-1.79333
TC287974_ZM_s_at	GRMZM2G318794	LOC100282126	-2.4036
TC313375_ZM_at			-1.23264
TC299336_ZM_s_at	GRMZM2G041714	hypothetical protein LOC100273332	1.26939
TC287896_ZM_s_at			-1.53721
TC311117_ZM_at	GRMZM2G168510	hypothetical protein LOC100191165	-1.79657
TC279320_ZM_at			1.29304
TC287127_ZM_x_at	GRMZM2G127948	Caffeoyl-CoA O-methyltransferase 1 (EC 2.1.1.104)(Trans-caffeoyl-CoA 3-O-methyltransferase 1)(CCoAOMT-1)(CCoAMT-1)	1.2347
TC287841_ZM_at	GRMZM2G152686	Pyruvate kinase (EC 2.7.1.40)	-2.72147
TC281643_ZM_at	GRMZM2G127168	DNA-binding protein HEXBP	-1.63099
TC287334_ZM_at	GRMZM2G376731	hypothetical protein LOC100381988	-1.89306
TC298505_ZM_s_at	GRMZM2G080930	hypothetical protein LOC100194283	-1.82646
TC313643_ZM_at			-1.3482
TC287778_ZM_at			1.31647
TC313278_ZM_s_at	GRMZM5G811732		1.37187
TC295209_ZM_at	GRMZM2G068361	hypothetical protein LOC100280094	-1.35246
TC281924_ZM_at	GRMZM2G156246	LOC100283873	-1.80089
TC298744_ZM_x_at	GRMZM2G098793	glycosyltransferase	-1.77539
TC301228_ZM_s_at	GRMZM2G106250	hypothetical protein LOC100191282	-1.63672
TC292448_ZM_x_at	GRMZM2G010257	60S acidic ribosomal protein P2APutative uncharacterized protein ;	-2.64016
TC289006_ZM_at	GRMZM2G169914	hypothetical protein LOC100381476	-1.38878
TC311634_ZM_s_at	GRMZM2G146012	hypothetical protein LOC100382335	-1.71283
TC281488_ZM_x_at			1.83253
TC282506_ZM_at	GRMZM5G832989	LOC100285189	-2.48829
TC305763_ZM_s_at			-1.3742
TC297003_ZM_at	GRMZM2G080176		-1.25989
TC292573_ZM_x_at	GRMZM2G366077	60S ribosomal protein L27	-2.15715
TC306397_ZM_s_at	GRMZM2G068476	hypothetical protein LOC100216738	-1.60788
TC282488_ZM_x_at	GRMZM2G110913	hypothetical protein LOC100381506	-1.53135
TC287557_ZM_s_at	GRMZM2G082076		-1.43577
TC293557_ZM_s_at	GRMZM2G024104	Glutamine synthetase root isozyme 2 (EC 6.3.1.2)(Glutamate--ammonia ligase)	-2.01095
TC306909_ZM_at	GRMZM2G072300	LOC100286147	-1.74923
TC288761_ZM_at	GRMZM2G057451	hypothetical protein LOC100278470	-1.5044
TC282360_ZM_x_at	GRMZM2G020544	ras-related protein Rab11C (LOC100284711), mRNA	-1.60766
TC289547_ZM_at	GRMZM2G167651		-1.48164
TC284935_ZM_at	GRMZM2G150201	LOC100282405	-1.2105
TC311744_ZM_at	GRMZM2G322615		-1.59373
TC287328_ZM_at	GRMZM2G450163	hypothetical protein LOC100191851	-2.1078
TC292106_ZM_s_at	GRMZM2G105364	GAST1 protein	-2.0241
TC311937_ZM_at	GRMZM2G181227	CHY1	3.73396
TC281541_ZM_s_at			-1.77595
TC280364_ZM_at	GRMZM2G025833	beta-amylase	1.16781
LOX11_ZM_s_at	GRMZM2G009479	lipoxygenase11	-1.85975
TC312005_ZM_s_at			-1.68039
TC280602_ZM_at	GRMZM2G083243	Tubulin alpha-6 chain (Alpha-6-tubulin)	-2.51459
TC288632_ZM_x_at	GRMZM2G165133	hypothetical protein LOC100279567	1.28314
TC293286_ZM_x_at	GRMZM2G144610	hypothetical protein LOC100193093	-2.89333
TC292345_ZM_at	GRMZM2G052341		-1.57252
TC310261_ZM_s_at			-1.62702
TC310260_ZM_x_at	GRMZM2G072315	60S ribosomal protein L13a	-1.2922
TC286481_ZM_s_at	GRMZM2G021044	SET domain-containing protein SET104	-1.48963
TC281135_ZM_s_at	GRMZM2G137965	nucleosome/chromatin assembly factor group C	-1.87466
TC285927_ZM_x_at	GRMZM2G116292	Putative uncharacterized proteinUbiquitin fusion protein ;	-2.1221
TC288463_ZM_at	GRMZM2G048324	nucleoredoxin1	-2.00552
TC297938_ZM_at	GRMZM2G040477	hypothetical protein LOC100216946	-1.50346
TC281400_ZM_at	GRMZM2G161102	hypothetical protein LOC100192544	-1.52704
TC289509_ZM_at	GRMZM2G487018		-1.47192
TC310483_ZM_at	GRMZM2G429899	Glucose-1-phosphate adenylyltransferase large subunit 1, chloroplastic/amyloplastic Precursor (EC 2.7.7.27)(Alpha-D-glucose-1-phosphate adenyl transferase)(ADP-glucose pyrophosphorylase)(AGPase S)(ADP-glucose synthase)(Shrunken-2)	-1.64908
TC300664_ZM_at	GRMZM2G099860	trehalose-6-phosphate synthase	-1.6406
TC311734_ZM_at	GRMZM2G149619	hypothetical protein LOC100303815	1.20558
TC312559_ZM_s_at	GRMZM2G457178	hypothetical protein LOC100381737	-1.47172
TC305274_ZM_x_at	GRMZM2G126026	CCT motif family protein	-1.72595
TC285881_ZM_at	GRMZM2G036034	hypothetical protein LOC100194138	-1.50739
TC292505_ZM_at	GRMZM2G078569	LOC100193830 (pco103958), mRNA	-1.46197
TC279845_ZM_s_at	GRMZM2G097030	UDP-glucosyltransferase	-3.2646
TC303922_ZM_at	GRMZM2G061990		-1.24573
TC279637_ZM_x_at	GRMZM2G157596	hypothetical protein LOC100384428	-1.55051
TC298088_ZM_at	GRMZM2G108348	40S ribosomal protein S9	-2.21071
TC292549_ZM_at	GRMZM2G119071	Histone H2B.2	-2.2889
TC312986_ZM_s_at	GRMZM2G135790	hypothetical protein LOC100279414	-1.59967
TC299386_ZM_x_at	GRMZM2G033526	hypothetical protein LOC100273990	1.15896
TC292125_ZM_s_at			-1.61634
Calmodulin_Zm_mid_x_at	GRMZM2G117582	Calmodulin (CaM)	-1.4506
TC300860_ZM_at	GRMZM2G089895	LOC100284675	-1.76351
TC286018_ZM_x_at			-1.39479
TC285634_ZM_s_at	GRMZM2G394827	LOC100284901	-2.35583
TC310940_ZM_at	GRMZM2G167872	bifunctional polymyxin resistance arnA protein	-2.18101
TC305644_ZM_at	GRMZM2G066815	eukaryotic translation initiation factor 4B	-1.96883
TC312592_ZM_s_at	GRMZM2G167520	brittle stalk-2-like protein 6	-1.64049
TC304945_ZM_at	GRMZM2G009265	SINA6	-1.27938
TC289314_ZM_at	GRMZM2G071675		-1.64609
TC281180_ZM_at	GRMZM2G054136	ribosomal proteinS6	-2.33717
TC293419_ZM_at	GRMZM2G126582	aquaporin NIP-type	1.28404
TC289025_ZM_at	GRMZM2G123540	KOB1	-1.56851
TC302214_ZM_at	GRMZM2G042164		-1.48223
TC279388_ZM_at	GRMZM5G881803	barley mlo defense gene homolog8	-1.53217
TC280873_ZM_s_at	GRMZM2G170120	putative protein kinase	-1.68716
TC311712_ZM_at	GRMZM2G162333	Pectinesterase (EC 3.1.1.11)	-1.71049
TC299447_ZM_x_at	GRMZM2G064426	hypothetical protein LOC100273424	-1.59087
TC289797_ZM_at	GRMZM2G057044	HD2 type histone deacetylase HDA106	-1.23854
TC299697_ZM_s_at			-1.34357
TC299608_ZM_s_at	GRMZM2G110145		-1.35012
TC302340_ZM_at	GRMZM2G089092		-1.3826
TC286432_ZM_s_at	GRMZM5G813909	hypothetical protein LOC100192503	-1.89786
TC280845_ZM_at	GRMZM2G378762	hypothetical protein LOC100277347	1.67348
TC309300_ZM_at	GRMZM2G408706	hypothetical protein LOC100193403	1.19616
Beta_tub_Zm_start_x_at	GRMZM2G164696	Tubulin beta-1 chain (Beta-1-tubulin)	-1.49214
TC282969_ZM_at	GRMZM2G133781	hypothetical protein LOC100272870	2.16639
TC284613_ZM_at			-1.81836
TC299906_ZM_s_at	GRMZM2G453424	hypothetical protein LOC100191330	-1.81517
TC284110_ZM_at	GRMZM2G160452	hypothetical protein LOC100277520	-1.28576
TC298404_ZM_s_at	GRMZM2G092719	hypothetical protein LOC100273170	-2.20237
TC306784_ZM_at	GRMZM2G020148	hypothetical protein LOC100275507	-1.50521
TC301031_ZM_at	GRMZM2G300685		-1.57438
TC292552_ZM_at	GRMZM2G016250	60S ribosomal protein L27	-2.31904
TC299132_ZM_x_at	GRMZM2G084757	60S ribosomal protein L15	-2.12888
LOX4_ZM_s_at	GRMZM2G109056	lipoxygenase	1.92021
TC305160_ZM_x_at	GRMZM2G168506	hypothetical protein LOC100193935	-1.42449
TC297589_ZM_s_at	GRMZM5G832989	LOC100285189	-1.55325
TC280547_ZM_at			-1.82583
TC310713_ZM_s_at	GRMZM2G072529	acc oxidase	3.01395
TC279788_ZM_s_at	GRMZM5G878530	WNK6	-1.43272
TC293658_ZM_at	GRMZM2G069773	hypothetical protein LOC100382153	-1.69087
TC300834_ZM_at	GRMZM2G037342	hypothetical protein LOC100274279	-1.51739
TC291054_ZM_at	GRMZM2G001869	hypothetical protein LOC100274394	-1.25623
TC300242_ZM_at	GRMZM2G009344	hypothetical protein LOC100193377	1.57637
TC292700_ZM_at	GRMZM2G047456	hypothetical protein LOC100382459	-1.75097
TC285593_ZM_at	GRMZM2G056231	hypothetical protein LOC100273753	-3.2115
TC293624_ZM_s_at	GRMZM2G010783	hypothetical protein LOC100194124	-2.14165
TC289223_ZM_at	GRMZM2G132944	hypothetical protein LOC100277277	-1.48119
TC284060_ZM_s_at	GRMZM2G107205	hypothetical protein LOC100277859	-1.50262
TC313197_ZM_at	GRMZM2G100815		-1.74239
TC279280_ZM_at			-2.29076
TC305162_ZM_at			-2.06383
TC314473_ZM_at	GRMZM2G146750	hypothetical protein LOC100274606	-1.70316
TC293685_ZM_s_at	GRMZM2G095185	hypothetical protein LOC100383978	-1.38709
TC286756_ZM_at	GRMZM2G074085	60S ribosomal protein L31	-2.39825
TC298253_ZM_x_at			-3.43478
TC286793_ZM_s_at			-1.82873
TC300646_ZM_at	GRMZM2G301208	hypothetical protein LOC100277200	-1.62926
TC296346_ZM_at	GRMZM2G314954		-1.155
TC287784_ZM_s_at			-1.39794
TC314018_ZM_at	GRMZM5G879665	carboxy-lyase	1.17186
TC286315_ZM_x_at	GRMZM2G300348	Phytoene synthase, chloroplastic Precursor (EC 2.5.1.32)	-1.31289
TC285932_ZM_x_at	GRMZM2G030169	actin-2	-2.16924
TC299463_ZM_s_at			-1.3755
TC283884_ZM_x_at	GRMZM2G415470	hypothetical protein LOC100304274	1.24253
TC300229_ZM_s_at	GRMZM2G703555	dnaJ subfamily C member 8	-2.21906
TC302293_ZM_at	GRMZM2G325749	50S ribosomal protein L18	-1.72429
TC291043_ZM_at	GRMZM2G340286	hypothetical protein LOC100275916	1.18295
TC312134_ZM_at	GRMZM2G361064	alpha-expansin 5	-1.66567
TC306113_ZM_at	GRMZM2G044060	hypothetical protein LOC100382771	-1.55598
TC279819_ZM_at	GRMZM2G168149	LOC100283974	-1.97329
TC287090_ZM_s_at	GRMZM2G154182	Putative uncharacterized protein	-3.57021
TC305708_ZM_at	AC211686.4_FG007		-1.89086
TC288463_ZM_x_at	GRMZM2G048324	nucleoredoxin1	-1.90344
TC285961_ZM_at			-1.80379
TC305915_ZM_x_at	GRMZM2G700757	hypothetical protein LOC100191367	-1.21544
TC293837_ZM_at	GRMZM2G303465	nuclear transcription factor Y subunit B-3	-1.72358
TC298252_ZM_at	GRMZM2G055678	receptor protein kinase PERK1 (LOC100281684), mRNA	-1.43834
TC301044_ZM_s_at	GRMZM5G874369	Putative uncharacterized protein	-3.38036
TC288089_ZM_at	GRMZM5G859195	LOC100282760	1.97542
TC294752_ZM_at	GRMZM2G128080	hypothetical protein LOC100381878	-1.88937
TC305559_ZM_at	GRMZM2G111015		-1.58737
TC279890_ZM_s_at	GRMZM2G005036	hypothetical protein LOC100280280	-1.65466
TC282664_ZM_at			-1.35615
TC300068_ZM_s_at	GRMZM2G089501	hypothetical protein LOC100191909	-1.38893
TC300105_ZM_at	GRMZM2G093474		1.26915
TC288242_ZM_at	GRMZM2G142984	hypothetical protein LOC100273227	-1.98284
TC279259_ZM_at	GRMZM2G385999	LOC100284581	-1.93939
TC306560_ZM_x_at	GRMZM2G472052	nucleic acid binding protein	1.79753
NP003438_ZM_at			1.28378
TC301278_ZM_at			-1.26191
TC295318_ZM_s_at	GRMZM2G062396	hypothetical protein LOC100191369	1.47714
TC292187_ZM_s_at	GRMZM2G467356	LOC100284586	-1.49413
TC310184_ZM_at	GRMZM5G872417	LOC100284021	-1.62057
TC311764_ZM_at	GRMZM5G832651		-1.71347
TC281170_ZM_at	GRMZM2G171365	MADS1	-1.57112
TC300052_ZM_at	GRMZM2G137139	hypothetical protein LOC100276139	-1.92642
TC287394_ZM_at	GRMZM2G036464	Glutamine synthetase root isozyme 4 (EC 6.3.1.2)(GS107)(Glutamate--ammonia ligase)	1.55742
TC285785_ZM_x_at	GRMZM2G046284	hypothetical protein LOC100273196	1.21076
TC299546_ZM_s_at			-1.94941
TC301903_ZM_at	GRMZM2G427337	LOC100285195	-1.31686
TC295011_ZM_at	AC203031.3_FG002		-1.62025
TC292691_ZM_at	GRMZM2G132121	ribosomal protein S27	-2.22191
TC287785_ZM_at	GRMZM5G867912		-1.37135
DR962300_ZM_at	GRMZM2G158281	Putative uncharacterized protein	1.2317
TC299655_ZM_at	GRMZM2G059151	hypothetical protein LOC100382182	-2.40586
TC279841_ZM_at	GRMZM2G077845	LOC100284162	-3.08091
BG266921_ZM_at	GRMZM2G068202	LOC100286242	1.1746
TC291721_ZM_at			1.10137
TC303629_ZM_at			1.35642
TC299361_ZM_s_at	GRMZM2G104918	soluble inorganic pyrophosphatase	-2.425
TC279286_ZM_s_at	GRMZM2G063322	snRNP core Sm protein Sm-X5-like protein	-2.00095
TC295402_ZM_s_at	GRMZM5G869984		1.1563
TC282969_ZM_s_at	GRMZM2G133781	hypothetical protein LOC100272870	2.64905
TC288063_ZM_s_at	GRMZM2G135770	hypothetical protein LOC100273073	-1.76368
TC309849_ZM_at	GRMZM2G090849	cell division control protein 50	-1.57739
TC282360_ZM_at	GRMZM2G020544	ras-related protein Rab11C (LOC100284711), mRNA	-1.76107
DR814960_ZM_x_at			1.16252
TC299262_ZM_at	GRMZM2G178968	60S ribosomal protein L7a	-2.11584
TC280336_ZM_at	GRMZM2G431821	Ubiquitin-40S ribosomal protein S27a Precursor [Contains Ubiquitin;40S ribosomal protein S27a]	-2.61468
TC312886_ZM_at	GRMZM2G080940	LOC100285827	1.63209
TC286217_ZM_x_at			-1.15585
TC281305_ZM_s_at	AC186684.4_FG005		-1.69891
TC282348_ZM_at	GRMZM2G114162		-1.67457
TC305250_ZM_x_at	GRMZM2G462803		-1.56498
TC306769_ZM_s_at	GRMZM2G042208	hypothetical protein LOC100278909	-1.34391
TC293514_ZM_at			-1.59607
TC310992_ZM_at	GRMZM2G075683	hypothetical protein LOC100217181	-1.72107
TC303481_ZM_at			-1.36571
TC287099_ZM_at			-1.60994
TC302566_ZM_at			-1.55211
TC299183_ZM_s_at			-1.85284
TC298353_ZM_x_at	AC187094.4_FG002		-2.5461
TC279595_ZM_x_at			-1.70059
TC281022_ZM_s_at	GRMZM2G126453		-1.49587
TC285961_ZM_x_at			-1.9189
TC292203_ZM_at	GRMZM2G044862	hypothetical protein LOC100191737	-1.59465
TC288700_ZM_at	GRMZM2G084694		1.23759
TC295630_ZM_at	GRMZM5G825512	origin recognition complex subunit 6	-1.41906
TC306316_ZM_at	GRMZM2G174589	Putative uncharacterized protein	-1.39204
TC294333_ZM_s_at	GRMZM2G124557	hypothetical protein LOC100193289	-1.29419
TC286619_ZM_s_at	GRMZM2G041881	hypothetical protein LOC100192047	-2.18958
TC288213_ZM_s_at	GRMZM2G158043	pullulanase-type starch debranching enzyme1	-2.7071
TC280391_ZM_at	GRMZM5G836910	aspartate aminotransferase	-2.39364
TC280300_ZM_at	GRMZM2G133764	LOC100279735 (umc1153), mRNA	-1.6998
TC286352_ZM_s_at	GRMZM2G011483	hypothetical protein LOC100384293	-2.05823
TC285644_ZM_s_at	GRMZM2G173483	hypothetical protein LOC100274210	-1.48814
TC315143_ZM_at			-1.45645
TC286623_ZM_at	GRMZM2G110116	transcription factor BTF3	-1.29772
TC311834_ZM_s_at	GRMZM2G083620	hypothetical protein LOC100280057	-1.29327
TC310150_ZM_at	GRMZM2G147849	endo-1,4-beta-glucanase Cel1	-2.05422
TC280819_ZM_at	GRMZM2G052844	hypothetical protein LOC100273574	-2.03621
TC285785_ZM_at	GRMZM2G046284	hypothetical protein LOC100273196	1.3407
TC297568_ZM_x_at			1.24249
TC287108_ZM_at	GRMZM2G114220	LOC100282176	1.12147
TC310072_ZM_s_at			1.19229
TC298485_ZM_s_at	GRMZM2G104456	nucleolin	-1.69202
TC280848_ZM_at	GRMZM2G106245	silencing gene B	-1.83706
TC305245_ZM_s_at	GRMZM2G144868	nucleolar GTP-binding protein 2	-2.03179
TC291610_ZM_at	GRMZM2G512386	hypothetical protein LOC100216793	-1.49417
TC288703_ZM_s_at	GRMZM2G092284	hypothetical protein LOC100275895	-1.55135
TC305788_ZM_at	GRMZM2G165418	hypothetical protein LOC100191991	-1.52892
TC306137_ZM_at	GRMZM2G089454	hypothetical protein LOC100193835	-1.4948
TC308627_ZM_at	GRMZM2G587637		1.20951
TC285581_ZM_at	GRMZM2G080222	40S ribosomal protein S15	-1.8048
TC299196_ZM_at	GRMZM2G065950	hypothetical protein LOC100273641	-1.87657
TC299203_ZM_s_at	GRMZM2G004057	hypothetical protein LOC100194057	-2.57628
TC285791_ZM_x_at	GRMZM2G113720	LOC100286074	-2.48883
TC304957_ZM_at	GRMZM5G804382	hypothetical protein LOC100193501	-2.07182
TC298325_ZM_at	GRMZM2G174286	hypothetical protein LOC100273487	-1.71008
TC306436_ZM_at	GRMZM2G034668	hypothetical protein LOC100194390	1.22602
TC301589_ZM_s_at	GRMZM2G019437	LOC100282733	-1.30889
TC280567_ZM_at	GRMZM2G176903	hypothetical protein LOC100191240	-2.06771
TC313191_ZM_at	GRMZM2G081012	transcription initiation factor IID, 18kD subunit family protein	-1.71285
TC279250_ZM_at	GRMZM2G096123	Putative uncharacterized protein	-2.10978
TC306398_ZM_s_at	GRMZM2G045249	Putative uncharacterized protein	-1.4266
TC310261_ZM_at	GRMZM2G035807	Putative uncharacterized protein	-1.64447
TC309832_ZM_at	GRMZM2G015642	hypothetical protein LOC100193087	-1.84359
TC283058_ZM_at	GRMZM2G129114	Putative uncharacterized protein	1.88224
TC283299_ZM_at	GRMZM2G033413		-3.02058
TC293003_ZM_at	GRMZM2G051782		-2.11668
TC279638_ZM_s_at			-1.85915
TC293261_ZM_at	GRMZM2G025598	hypothetical protein LOC100381672	-1.65545
TC299197_ZM_x_at	GRMZM2G075844	translocon-associated protein homolog1	-1.62029
TC310452_ZM_at	GRMZM5G886109		-2.17061
TC309810_ZM_at	GRMZM5G836827		-1.32336
TC282815_ZM_at			-1.46084
TC289398_ZM_at	GRMZM2G117993	hypothetical protein LOC100278684	1.86773
TC292555_ZM_x_at	GRMZM2G302712	hypothetical protein LOC100193258	-1.92526
TC309428_ZM_at			1.36504
TC293441_ZM_x_at	GRMZM2G133310		1.16975
TC306239_ZM_at	AC233922.1_FG005	Putative uncharacterized protein	-1.58509
TC293810_ZM_at	GRMZM2G076539	hypothetical protein LOC100383868	-1.89127
TC287343_ZM_at	GRMZM2G072612	hypothetical protein LOC100277067	-1.427
TC312765_ZM_at	GRMZM2G020500	hypothetical protein LOC100192011	-1.24705
TC292409_ZM_x_at			-1.10812
TC285654_ZM_s_at			-2.21685
TC300559_ZM_s_at	GRMZM2G116675	TTN10	-1.92486
TC292545_ZM_s_at			-1.56925
TC313589_ZM_at	GRMZM2G138410	hypothetical protein LOC100303816	-1.27261
TC303326_ZM_at	GRMZM2G375197		-1.341
TC282087_ZM_s_at	GRMZM2G108138	hypothetical protein LOC100274428	-1.66975
TC312525_ZM_x_at	GRMZM2G169087	hypothetical protein LOC100384731	1.15358
TC292097_ZM_x_at	GRMZM2G148744	hypothetical protein LOC100272465	-1.96417
TC279808_ZM_at	GRMZM2G156986		-1.75179
TC299351_ZM_s_at	GRMZM5G822947	hypothetical protein LOC100276769	-2.51814
TC283001_ZM_at	GRMZM2G023840		1.27983
TC295290_ZM_at	GRMZM2G128056	hypothetical protein LOC100279978	-1.36914
[truncated: 2,651 more rows]
