# Supplementary material for: Aspergillus flavus infection induces transcriptional and physical changes in developing maize kernels
Source: Front Microbiol. 2014 Jul 31;5:384. doi: 10.3389/fmicb.2014.00384 (PMC4117183; doi:10.3389/fmicb.2014.00384)
Supplement: Supplementary file 2 [file DataSheet2.XLSX]

## Sheet: Table S2
Table S2. Enriched GO terms of differentially expressed genes determined by Singular Enrichment Analysis. Differentially expressed genes were analyzed using the AGRIGO toolkit with default values. The Maize genome locus database (maizesequence.org) was used as the reference.
GO term	Description	Number in input list	Number in BG/Ref	p-value	FDR
GO:0006412	translation	207	1071	2.4e-29	5.6e-26
GO:0044267	cellular protein metabolic process	445	3535	1.1e-23	1.3e-20
GO:0034641	cellular nitrogen compound metabolic process	96	373	4.7e-21	3.7e-18
GO:0044262	cellular carbohydrate metabolic process	109	493	1.9e-19	1.1e-16
GO:0044237	cellular metabolic process	892	9105	2.8e-17	1.3e-14
GO:0008152	metabolic process	1126	12161	3.1e-16	1.2e-13
GO:0009987	cellular process	1092	11754	7.8e-16	2.6e-13
GO:0005975	carbohydrate metabolic process	170	1097	9.5e-16	2.8e-13
GO:0019538	protein metabolic process	489	4516	2.1e-14	5.4e-12
GO:0033036	macromolecule localization	96	497	4.4e-14	1e-11
GO:0044238	primary metabolic process	951	10134	9.5e-14	2e-11
GO:0009058	biosynthetic process	522	5027	1.6e-12	3.1e-10
GO:0044260	cellular macromolecule metabolic process	691	7062	3.8e-12	6.9e-10
GO:0008104	protein localization	90	494	4.6e-12	7.8e-10
GO:0044248	cellular catabolic process	84	451	9e-12	1.4e-09
GO:0044265	cellular macromolecule catabolic process	70	355	5.6e-11	8.2e-09
GO:0045184	establishment of protein localization	83	480	3e-10	3.9e-08
GO:0015031	protein transport	83	480	3e-10	3.9e-08
GO:0044249	cellular biosynthetic process	488	4857	1.1e-09	1.4e-07
GO:0034613	cellular protein localization	62	320	1.3e-09	1.4e-07
GO:0070727	cellular macromolecule localization	62	320	1.3e-09	1.4e-07
GO:0006886	intracellular protein transport	61	315	1.7e-09	1.9e-07
GO:0051641	cellular localization	79	470	2.5e-09	2.5e-07
GO:0046907	intracellular transport	66	372	8.2e-09	8e-07
GO:0034637	cellular carbohydrate biosynthetic process	40	168	9.1e-09	8.2e-07
GO:0016051	carbohydrate biosynthetic process	41	175	8.8e-09	8.2e-07
GO:0044042	glucan metabolic process	33	121	1.1e-08	9.6e-07
GO:0006073	cellular glucan metabolic process	33	121	1.1e-08	9.6e-07
GO:0044275	cellular carbohydrate catabolic process	43	192	1.2e-08	9.9e-07
GO:0016052	carbohydrate catabolic process	51	256	1.6e-08	1.3e-06
GO:0006082	organic acid metabolic process	105	744	3.1e-08	2.2e-06
GO:0044264	cellular polysaccharide metabolic process	37	155	3.1e-08	2.2e-06
GO:0005976	polysaccharide metabolic process	45	218	4.6e-08	3.3e-06
GO:0043436	oxoacid metabolic process	104	742	4.8e-08	3.3e-06
GO:0019752	carboxylic acid metabolic process	104	742	4.8e-08	3.3e-06
GO:0044106	cellular amine metabolic process	78	502	6.1e-08	4e-06
GO:0043170	macromolecule metabolic process	740	8085	7e-08	4.4e-06
GO:0019318	hexose metabolic process	50	262	7.4e-08	4.4e-06
GO:0042180	cellular ketone metabolic process	104	749	7.3e-08	4.4e-06
GO:0006006	glucose metabolic process	47	240	9.2e-08	5.4e-06
GO:0009250	glucan biosynthetic process	26	88	1.1e-07	6.1e-06
GO:0051649	establishment of localization in cell	72	456	1.1e-07	6.4e-06
GO:0006520	cellular amino acid metabolic process	77	502	1.2e-07	6.5e-06
GO:0033692	cellular polysaccharide biosynthetic process	30	122	3.5e-07	1.9e-05
GO:0031497	chromatin assembly	41	206	4.1e-07	2e-05
GO:0006334	nucleosome assembly	41	206	4.1e-07	2e-05
GO:0065004	protein-DNA complex assembly	41	206	4.1e-07	2e-05
GO:0034728	nucleosome organization	41	206	4.1e-07	2e-05
GO:0006323	DNA packaging	41	207	4.6e-07	2.2e-05
GO:0000271	polysaccharide biosynthetic process	30	126	6.2e-07	2.9e-05
GO:0006066	alcohol metabolic process	68	455	1.4e-06	6.7e-05
GO:0019320	hexose catabolic process	38	195	1.7e-06	7.3e-05
GO:0006007	glucose catabolic process	38	195	1.7e-06	7.3e-05
GO:0046164	alcohol catabolic process	43	236	1.7e-06	7.3e-05
GO:0005996	monosaccharide metabolic process	53	321	1.6e-06	7.3e-05
GO:0034645	cellular macromolecule biosynthetic process	371	3777	1.8e-06	7.6e-05
GO:0006096	glycolysis	34	165	2e-06	8.2e-05
GO:0009059	macromolecule biosynthetic process	371	3782	2e-06	8.2e-05
GO:0065003	macromolecular complex assembly	70	483	2.7e-06	0.00011
GO:0006325	chromatin organization	48	284	2.8e-06	0.00011
GO:0009308	amine metabolic process	84	619	2.9e-06	0.00011
GO:0044271	cellular nitrogen compound biosynthetic process	49	295	3.4e-06	0.00013
GO:0022607	cellular component assembly	71	497	3.6e-06	0.00013
GO:0006333	chromatin assembly or disassembly	43	244	3.6e-06	0.00013
GO:0044085	cellular component biogenesis	79	576	4e-06	0.00015
GO:0051276	chromosome organization	48	291	5e-06	0.00018
GO:0034622	cellular macromolecular complex assembly	56	365	6e-06	0.00021
GO:0043933	macromolecular complex subunit organization	71	509	7.4e-06	0.00026
GO:0006996	organelle organization	60	411	1.1e-05	0.00038
GO:0008652	cellular amino acid biosynthetic process	33	176	1.6e-05	0.00053
GO:0034621	cellular macromolecular complex subunit organization	57	392	2e-05	0.00067
GO:0010467	gene expression	355	3707	2.5e-05	0.00082
GO:0006457	protein folding	45	288	3.2e-05	0.001
GO:0006519	cellular amino acid and derivative metabolic process	77	600	4.2e-05	0.0013
GO:0046365	monosaccharide catabolic process	38	231	4.9e-05	0.0015
GO:0009082	branched chain family amino acid biosynthetic process	9	17	5e-05	0.0016
GO:0009309	amine biosynthetic process	34	202	8e-05	0.0025
GO:0007264	small GTPase mediated signal transduction	38	244	0.00013	0.0041
GO:0008610	lipid biosynthetic process	43	294	0.00018	0.0053
GO:0030243	cellulose metabolic process	13	45	0.00019	0.0056
GO:0030244	cellulose biosynthetic process	13	45	0.00019	0.0056
GO:0009081	branched chain family amino acid metabolic process	10	27	0.0002	0.0059
GO:0019400	alditol metabolic process	11	35	0.00032	0.0088
GO:0006071	glycerol metabolic process	11	35	0.00032	0.0088
GO:0016485	protein processing	7	13	0.00033	0.0088
GO:0051604	protein maturation	7	13	0.00033	0.0088
GO:0019751	polyol metabolic process	13	48	0.00033	0.0088
GO:0051651	maintenance of location in cell	6	9	0.00039	0.009
GO:0006621	protein retention in ER lumen	6	9	0.00039	0.009
GO:0044257	cellular protein catabolic process	27	160	0.0004	0.009
GO:0043632	modification-dependent macromolecule catabolic process	27	160	0.0004	0.009
GO:0006465	signal peptide processing	6	9	0.00039	0.009
GO:0006414	translational elongation	13	49	0.00039	0.009
GO:0046083	adenine metabolic process	5	5	0.00035	0.009
GO:0051235	maintenance of location	6	9	0.00039	0.009
GO:0006511	ubiquitin-dependent protein catabolic process	27	160	0.0004	0.009
GO:0045185	maintenance of protein location	6	9	0.00039	0.009
GO:0051603	proteolysis involved in cellular protein catabolic process	27	160	0.0004	0.009
GO:0043096	purine base salvage	5	5	0.00035	0.009
GO:0051605	protein maturation by peptide bond cleavage	6	9	0.00039	0.009
GO:0046174	polyol catabolic process	5	5	0.00035	0.009
GO:0032507	maintenance of protein location in cell	6	9	0.00039	0.009
GO:0006168	adenine salvage	5	5	0.00035	0.009
GO:0007242	intracellular signaling cascade	42	297	0.00039	0.009
GO:0019941	modification-dependent protein catabolic process	27	160	0.0004	0.009
GO:0051169	nuclear transport	18	86	0.00041	0.0091
GO:0006913	nucleocytoplasmic transport	18	86	0.00041	0.0091
GO:0018130	heterocycle biosynthetic process	18	87	0.00046	0.01
GO:0006979	response to oxidative stress	34	227	0.00055	0.012
GO:0046394	carboxylic acid biosynthetic process	42	304	0.0006	0.013
GO:0016053	organic acid biosynthetic process	42	304	0.0006	0.013
GO:0016192	vesicle-mediated transport	34	234	0.00088	0.019
GO:0016043	cellular component organization	95	865	0.0009	0.019
GO:0009113	purine base biosynthetic process	5	7	0.00098	0.02
GO:0051246	regulation of protein metabolic process	21	120	0.0011	0.023
GO:0006289	nucleotide-excision repair	8	24	0.0015	0.031
GO:0034404	nucleobase, nucleoside and nucleotide biosynthetic process	8	24	0.0015	0.031
GO:0034654	nucleobase, nucleoside, nucleotide and nucleic acid biosynthetic process	8	24	0.0015	0.031
GO:0006461	protein complex assembly	37	275	0.0018	0.036
GO:0070271	protein complex biogenesis	37	275	0.0018	0.036
GO:0003735	structural constituent of ribosome	171	772	4.4e-30	7.5e-27
GO:0005198	structural molecule activity	209	1229	2.1e-23	1.8e-20
GO:0003824	catalytic activity	1010	11249	5.1e-10	2.9e-07
GO:0048037	cofactor binding	90	634	2.4e-07	0.0001
GO:0003924	GTPase activity	38	195	1.7e-06	0.00057
GO:0016740	transferase activity	356	3613	2.4e-06	0.00068
GO:0032561	guanyl ribonucleotide binding	63	441	1.2e-05	0.0026
GO:0005525	GTP binding	63	441	1.2e-05	0.0026
GO:0050662	coenzyme binding	66	473	1.5e-05	0.0029
GO:0019001	guanyl nucleotide binding	63	451	2.3e-05	0.0039
GO:0016616	oxidoreductase activity, acting on the CH-OH group of donors, NAD or NADP as acceptor	39	241	5.4e-05	0.0084
GO:0005048	signal sequence binding	7	10	9.9e-05	0.014
GO:0046527	glucosyltransferase activity	17	70	0.00013	0.017
GO:0000287	magnesium ion binding	24	126	0.00017	0.018
GO:0016209	antioxidant activity	39	257	0.00018	0.018
GO:0008878	glucose-1-phosphate adenylyltransferase activity	6	7	0.00015	0.018
GO:0016701	oxidoreductase activity, acting on single donors with incorporation of molecular oxygen	9	21	0.00018	0.018
GO:0070003	threonine-type peptidase activity	11	33	0.00021	0.019
GO:0004298	threonine-type endopeptidase activity	11	33	0.00021	0.019
GO:0016614	oxidoreductase activity, acting on CH-OH group of donors	40	270	0.00023	0.02
GO:0016769	transferase activity, transferring nitrogenous groups	15	60	0.00025	0.02
GO:0016491	oxidoreductase activity	209	2115	0.00033	0.026
GO:0003999	adenine phosphoribosyltransferase activity	5	5	0.00035	0.026
GO:0046923	ER retention sequence binding	6	9	0.00039	0.027
GO:0016684	oxidoreductase activity, acting on peroxide as acceptor	36	243	0.00046	0.03
GO:0004601	peroxidase activity	36	243	0.00046	0.03
GO:0004367	glycerol-3-phosphate dehydrogenase (NAD+) activity	5	6	0.00061	0.038
GO:0005737	cytoplasm	354	2005	2.1e-43	1.1e-40
GO:0044444	cytoplasmic part	279	1518	2.1e-36	5.5e-34
GO:0005840	ribosome	171	779	1.1e-29	1.9e-27
GO:0032991	macromolecular complex	348	2352	6.4e-29	8.3e-27
GO:0030529	ribonucleoprotein complex	177	847	1.6e-28	1.7e-26
GO:0043232	intracellular non-membrane-bounded organelle	251	1608	2e-23	1.5e-21
GO:0043228	non-membrane-bounded organelle	251	1608	2e-23	1.5e-21
GO:0005622	intracellular	647	6032	4.4e-19	2.9e-17
GO:0044424	intracellular part	561	5133	1.3e-17	7.6e-16
GO:0043229	intracellular organelle	429	4082	8.1e-11	3.8e-09
GO:0043226	organelle	429	4082	8.1e-11	3.8e-09
GO:0005623	cell	843	9123	4e-10	1.6e-08
GO:0044464	cell part	843	9123	4e-10	1.6e-08
GO:0033279	ribosomal subunit	26	98	6.1e-07	2.3e-05
GO:0044422	organelle part	139	1167	1.7e-06	5.5e-05
GO:0044446	intracellular organelle part	139	1167	1.7e-06	5.5e-05
GO:0000786	nucleosome	38	205	4.7e-06	0.00014
GO:0032993	protein-DNA complex	38	207	5.7e-06	0.00017
GO:0048475	coated membrane	19	84	0.00012	0.0032
GO:0030117	membrane coat	19	84	0.00012	0.0032
GO:0015935	small ribosomal subunit	15	58	0.00018	0.0044
GO:0005829	cytosol	19	95	0.00047	0.011
GO:0044445	cytosolic part	19	95	0.00047	0.011
GO:0043234	protein complex	138	1324	0.00054	0.012
GO:0044427	chromosomal part	45	334	0.00063	0.013
GO:0005787	signal peptidase complex	5	6	0.00061	0.013
GO:0000785	chromatin	43	320	0.00086	0.016
GO:0005839	proteasome core complex	11	41	0.00098	0.017
GO:0005783	endoplasmic reticulum	23	136	0.001	0.017
GO:0000502	proteasome complex	12	48	0.001	0.017
GO:0015934	large ribosomal subunit	11	41	0.00098	0.017
GO:0005794	Golgi apparatus	15	77	0.0022	0.036
GO:0009331	glycerol-3-phosphate dehydrogenase complex	6	15	0.0029	0.045
